# Supplementary material for: Multiomics Analysis Reveals Insights into Potential Drivers of Pancreatic Islet Pathology in Type 2 Diabetes
Source: ACS Omega. 2025 Jun 30;10(27):28782–96. doi: 10.1021/acsomega.4c10637 (PMC12268419; doi:10.1021/acsomega.4c10637)
Supplement: Supplementary file 1 [file ao4c10637_si_001.xlsx]

## Sheet: Table S1
Supplementary Table 1. Transcripts differentially abundant in diabetic vs non-diabetic islet samples (Wald p<0.05)
Ensemble ID	Gene Name	log2FC (N=10)	lfcSE (N=10)	Wald statistic (N=10)	P Value (N=10)	adjusted P Value (N=10)	P Value (N=9)	adjusted P Value (N=9)
ENSG00000243480	AMY2A	4.85209	0.756702	6.41215	1.43e-10	2.17e-06	2.77853e-08	0.000427532
ENSG00000067082	KLF6	2.1403	0.401856	5.32605	1e-07	0.0007582	3.62911e-06	0.0186137
ENSG00000162771	GARIN4	3.67246	0.729894	5.0315	4.87e-07	0.0024508	2.22242e-05	0.0683928
ENSG00000213889	PPM1N	4.7359	0.964174	4.91187	9.02e-07	0.00340147	2.08084e-06	0.0160089
ENSG00000162772	ATF3	1.98371	0.407477	4.86828	1.13e-06	0.00340147	1.27628e-05	0.0490951
ENSG00000137392	CLPS	3.76108	0.797889	4.71379	2.43e-06	0.0053641	0.00050619	0.278169
ENSG00000155090	KLF10	1.64218	0.348707	4.70933	2.49e-06	0.0053641	4.72137e-05	0.103783
ENSG00000007944	MYLIP	1.77602	0.389336	4.56166	5.08e-06	0.00958427	0.000106535	0.169856
ENSG00000240038	AMY2B	3.25969	0.726481	4.48696	7.22e-06	0.012128	0.000843729	0.398541
ENSG00000155657	TTN	2.26511	0.518961	4.36471	1.27e-05	0.0157505	0.000268406	0.217366
ENSG00000136826	KLF4	2.65556	0.6097	4.35553	1.33e-05	0.0157505	0.000341889	0.224218
ENSG00000153234	NR4A2	1.91149	0.439757	4.34669	1.38e-05	0.0157505	0.000167043	0.183592
ENSG00000125740	FOSB	3.03007	0.700483	4.32568	1.52e-05	0.0157505	0.00014876	0.183592
ENSG00000185022	MAFF	1.80273	0.416841	4.32475	1.53e-05	0.0157505	0.000249283	0.217366
ENSG00000144136	SLC20A1	2.20764	0.512534	4.30731	1.65e-05	0.0157505	0.000396035	0.234377
ENSG00000142789	CELA3A	3.54372	0.823117	4.30524	1.67e-05	0.0157505	0.00801439	0.626849
ENSG00000163659	TIPARP	1.86786	0.435338	4.29058	1.78e-05	0.0158373	0.000132133	0.183592
ENSG00000176597	B3GNT5	1.69341	0.40123	4.22056	2.44e-05	0.0204544	0.000110389	0.169856
ENSG00000006652	IFRD1	1.91333	0.455918	4.19665	2.71e-05	0.0215397	0.00037799	0.232645
ENSG00000124713	GNMT	4.35102	1.04837	4.15029	3.32e-05	0.0250839	0.0346876	0.766954
ENSG00000116285	ERRFI1	1.70034	0.41733	4.07434	4.61e-05	0.0331979	0.000604725	0.310163
ENSG00000127533	F2RL3	-2.64032	0.663598	-3.9788	6.93e-05	0.0475651	0.000250039	0.217366
ENSG00000167676	PLIN4	3.39062	0.87663	3.86779	0.000109826	0.0721414	0.0190207	0.725863
ENSG00000215644	GCGR	-3.39368	0.885613	-3.83201	0.000127098	0.0800084	0.000302521	0.224218
ENSG00000162877	PM20D1	3.48325	0.922854	3.77443	0.000160374	0.0931897	0.00462898	0.613353
ENSG00000137193	PIM1	1.86337	0.509652	3.65616	0.00025602	0.143257	0.0045632	0.613353
ENSG00000182272	B4GALNT4	-3.31024	0.929897	-3.55979	0.000371145	0.189929	8.10697e-05	0.155927
ENSG00000166483	WEE1	1.42904	0.401913	3.55558	0.000377142	0.189929	0.00337921	0.613353
ENSG00000113070	HBEGF	1.76905	0.499647	3.5406	0.000399217	0.19456	0.00203567	0.528333
ENSG00000157005	SST	-1.13032	0.320507	-3.52666	0.000420837	0.198688	0.000828372	0.398541
ENSG00000197301	HMGA2-AS1	2.39568	0.689932	3.47234	0.000515936	0.213542	0.0016444	0.49446
ENSG00000142627	EPHA2	1.89795	0.547537	3.46635	0.000527585	0.213542	0.00567306	0.613353
ENSG00000106089	STX1A	-2.8033	0.810823	-3.45734	0.000545527	0.213542	0.00227564	0.545661
ENSG00000116809	ZBTB17	-2.03693	0.589806	-3.45356	0.000553229	0.213542	0.0011407	0.408185
ENSG00000218891	ZNF579	-1.89139	0.548788	-3.44648	0.000567949	0.213542	0.00107563	0.408185
ENSG00000183421	RIPK4	1.97073	0.571937	3.44571	0.000569565	0.213542	0.0140735	0.708786
ENSG00000170667	RASA4B	-1.74279	0.508035	-3.43045	0.000602572	0.213542	0.00213873	0.530785
ENSG00000118503	TNFAIP3	1.35905	0.396281	3.42952	0.000604656	0.213542	0.00171204	0.49446
ENSG00000215704	CELA2B	3.15903	0.921483	3.4282	0.000607592	0.213542
ENSG00000214188	ST7-OT4	1.98499	0.579343	3.42629	0.000611897	0.213542	0.00255352	0.549278
ENSG00000131748	STARD3	-1.70299	0.497392	-3.42385	0.00061741	0.213542	0.0023638	0.545661
ENSG00000162757	C1orf74	2.02772	0.593479	3.41667	0.000633921	0.213542	0.00463881	0.613353
ENSG00000172071	EIF2AK3	1.57236	0.460855	3.41184	0.000645264	0.213542	0.00774559	0.626849
ENSG00000170927	PKHD1	2.31399	0.678636	3.40977	0.000650182	0.213542	0.00883843	0.636441
ENSG00000163492	CCDC141	1.89074	0.556893	3.39516	0.000685874	0.21438	0.0156452	0.71506
ENSG00000196557	CACNA1H	-1.81717	0.535412	-3.39398	0.000688859	0.21438	0.00201567	0.528333
ENSG00000255587	RAB44	2.41031	0.710708	3.39143	0.0006953	0.21438	0.00467231	0.613353
ENSG00000158856	DMTN	-1.47352	0.435606	-3.38268	0.000717811	0.216406	0.00257173	0.549278
ENSG00000143507	DUSP10	1.42932	0.423144	3.37786	0.00073052	0.216406	0.00414785	0.613353
ENSG00000158246	TENT5B	4.22437	1.25844	3.35682	0.000788434	0.229071	0.0287856	0.740676
ENSG00000175505	CLCF1	2.10935	0.630279	3.34669	0.000817839	0.23313	0.0114899	0.687001
ENSG00000172818	OVOL1	2.43936	0.731121	3.33646	0.000848518	0.237396	0.00492316	0.613353
ENSG00000039537	C6	2.7254	0.821436	3.31785	0.000907134	0.247663	0.0100593	0.682344
ENSG00000047365	ARAP2	1.49539	0.45186	3.30942	0.000934901	0.247663	0.000462084	0.263336
ENSG00000122644	ARL4A	1.7196	0.520765	3.30207	0.000959758	0.247663	0.000932441	0.398541
ENSG00000166415	WDR72	2.7663	0.838268	3.30002	0.000966789	0.247663	0.00208781	0.528333
ENSG00000043039	BARX2	1.80529	0.547132	3.29956	0.000968366	0.247663	0.00618187	0.613353
ENSG00000175535	PNLIP	2.80992	0.85466	3.28776	0.00100987	0.247663
ENSG00000114541	FRMD4B	1.12989	0.343844	3.28605	0.00101603	0.247663	0.0043937	0.613353
ENSG00000139278	GLIPR1	2.14427	0.652924	3.2841	0.0010231	0.247663	0.000158643	0.183592
ENSG00000173334	TRIB1	1.21026	0.369621	3.27432	0.00105918	0.247663	0.00804611	0.626849
ENSG00000125820	NKX2-2	-2.13595	0.652517	-3.2734	0.00106261	0.247663	0.00414358	0.613353
ENSG00000162413	KLHL21	1.43035	0.437257	3.27118	0.001071	0.247663	0.0107247	0.687001
ENSG00000177732	SOX12	-2.33149	0.713854	-3.26606	0.00109054	0.247663	0.0011175	0.408185
ENSG00000138829	FBN2	2.67758	0.820324	3.26405	0.00109833	0.247663	3.58011e-05	0.091812
ENSG00000176842	IRX5	3.14463	0.964654	3.25985	0.00111471	0.247663	0.0197258	0.72882
ENSG00000197279	ZNF165	1.61467	0.49921	3.23445	0.00121876	0.264329	0.00108682	0.408185
ENSG00000157881	PANK4	-1.76421	0.545678	-3.23306	0.00122472	0.264329	0.00381747	0.613353
ENSG00000034677	RNF19A	1.03095	0.320495	3.21675	0.0012965	0.275881	0.00349871	0.613353
ENSG00000143384	MCL1	1.19079	0.371034	3.20939	0.00133018	0.2778	0.00862794	0.629185
ENSG00000124942	AHNAK	1.60957	0.502398	3.20377	0.00135642	0.2778	0.0172523	0.720765
ENSG00000142871	CCN1	1.85242	0.578363	3.20286	0.00136068	0.2778	0.0197112	0.72882
ENSG00000171450	CDK5R2	-1.65448	0.518987	-3.1879	0.00143311	0.284888	0.00271301	0.549278
ENSG00000185352	HS6ST3	-2.46266	0.774205	-3.18089	0.00146825	0.288083	0.0050874	0.613353
ENSG00000186399	GOLGA8R	-2.55976	0.806034	-3.17575	0.0014945	0.289474	0.00379389	0.613353
ENSG00000118308	IRAG2	2.38373	0.751618	3.17147	0.00151668	0.290052	0.0106845	0.687001
ENSG00000145780	FEM1C	1.36397	0.430786	3.16623	0.00154429	0.291639	0.00781968	0.626849
ENSG00000198626	RYR2	1.19323	0.377821	3.15818	0.00158758	0.294826	0.00876118	0.635888
ENSG00000151640	DPYSL4	-1.95811	0.620923	-3.15354	0.00161302	0.294826	0.00270788	0.549278
ENSG00000183248	PRR36	-1.80515	0.572639	-3.15233	0.00161971	0.294826	0.00247702	0.545661
ENSG00000130382	MLLT1	-1.84743	0.590201	-3.13016	0.0017471	0.307535	0.000930089	0.398541
ENSG00000197415	VEPH1	2.59859	0.830332	3.12957	0.0017506	0.307535	0.0240478	0.72882
ENSG00000180875	GREM2	-3.78879	1.2136	-3.12194	0.00179662	0.311992	0.00343749	0.613353
ENSG00000186081	KRT5	3.44023	1.10391	3.11642	0.00183064	0.314288	0.0128849	0.687001
ENSG00000269858	EGLN2	-1.16669	0.375233	-3.10925	0.00187563	0.31783	0.00316178	0.604525
ENSG00000146039	SLC17A4	2.87387	0.925122	3.10647	0.00189335	0.31783	0.01469	0.708786
ENSG00000136527	TRA2B	1.23228	0.398804	3.08994	0.00200198	0.332372	0.00167874	0.49446
ENSG00000105576	TNPO2	-1.01706	0.330391	-3.07834	0.00208155	0.339724	0.00848287	0.629185
ENSG00000059769	DNAJC25	1.51132	0.491526	3.07475	0.00210677	0.339724	0.00463504	0.613353
ENSG00000153002	CPB1	2.60474	0.847538	3.0733	0.00211703	0.339724
ENSG00000051108	HERPUD1	1.34511	0.438607	3.06678	0.00216375	0.339724	0.0177056	0.720765
ENSG00000130813	SHFL	-1.39623	0.455355	-3.06624	0.00216772	0.339724	0.00578364	0.613353
ENSG00000132002	DNAJB1	1.94431	0.634486	3.06439	0.00218118	0.339724	0.0103908	0.687001
ENSG00000165181	SHOC1	3.96244	1.29759	3.0537	0.00226037	0.348466	0.0124835	0.687001
ENSG00000116741	RGS2	1.60588	0.526436	3.05048	0.00228473	0.348664	0.00657911	0.616722
ENSG00000108821	COL1A1	-2.23773	0.735766	-3.04137	0.00235506	0.355803	0.000881975	0.398541
ENSG00000165030	NFIL3	1.16363	0.383291	3.03589	0.00239828	0.358745	0.00548256	0.613353
ENSG00000160972	PPP1R16A	-1.66556	0.549883	-3.02893	0.00245419	0.360761	0.00162113	0.49446
ENSG00000186193	SAPCD2	-3.94285	1.30201	-3.02828	0.00245952	0.360761	0.00427222	0.613353
ENSG00000106541	AGR2	3.72345	1.23084	3.02512	0.00248537	0.361048
ENSG00000215397	SCRT2	-3.34933	1.11256	-3.01046	0.00260852	0.366005	0.00232921	0.545661
ENSG00000136295	TTYH3	-1.39226	0.462777	-3.00849	0.00262548	0.366005	0.00615894	0.613353
ENSG00000100982	PCIF1	-1.11684	0.37134	-3.00759	0.0026333	0.366005	0.00559399	0.613353
ENSG00000126603	GLIS2	-1.55436	0.517148	-3.00563	0.00265027	0.366005	0.00263733	0.549278
ENSG00000103254	ANTKMT	-2.92641	0.974193	-3.00393	0.00266513	0.366005	0.00581366	0.613353
ENSG00000091704	CPA1	2.56815	0.85554	3.00178	0.00268403	0.366005
ENSG00000175602	CCDC85B	-2.37406	0.791756	-2.99848	0.0027133	0.366005	0.00421204	0.613353
ENSG00000148926	ADM	1.54599	0.517261	2.98879	0.00280083	0.372254	0.0354081	0.767404
ENSG00000180667	YOD1	1.41487	0.47353	2.98791	0.0028089	0.372254	0.00391282	0.613353
ENSG00000181016	LSMEM1	2.05913	0.689934	2.98454	0.00284006	0.37311	0.00737485	0.616722
ENSG00000107731	UNC5B	-1.62053	0.544351	-2.97699	0.00291091	0.376896	0.00491169	0.613353
ENSG00000145632	PLK2	1.1621	0.390468	2.97617	0.00291877	0.376896	0.00570135	0.613353
ENSG00000100416	TRMU	-1.27891	0.430268	-2.97235	0.00295528	0.377345	0.00795556	0.626849
ENSG00000156273	BACH1	1.15143	0.387609	2.9706	0.0029722	0.377345	0.0127465	0.687001
ENSG00000104312	RIPK2	1.55633	0.524483	2.96736	0.00300373	0.37817	0.0075209	0.622173
ENSG00000198728	LDB1	-1.35627	0.458158	-2.96027	0.00307365	0.380752	0.00513549	0.613353
ENSG00000205336	ADGRG1	-1.25848	0.425138	-2.96018	0.00307464	0.380752	0.00838841	0.629185
ENSG00000117000	RLF	1.13112	0.382529	2.95695	0.00310698	0.381627	0.00608138	0.613353
ENSG00000164488	DACT2	-2.82019	0.956327	-2.94898	0.00318828	0.388456	0.00702881	0.616722
ENSG00000158106	RHPN1	-2.06378	0.700679	-2.94541	0.00322532	0.389825	0.00657508	0.616722
ENSG00000187021	PNLIPRP1	1.98363	0.676707	2.93131	0.0033754	0.404727
ENSG00000177606	JUN	1.66478	0.568691	2.92739	0.00341817	0.406628	0.0271513	0.72882
ENSG00000076984	MAP2K7	-1.3801	0.4722	-2.92271	0.00347003	0.409572	0.00736238	0.616722
ENSG00000174943	KCTD13	-1.54588	0.529436	-2.91987	0.00350178	0.409896	0.00721092	0.616722
ENSG00000173530	TNFRSF10D	1.35948	0.466453	2.9145	0.00356255	0.409896	0.00928954	0.661751
ENSG00000143878	RHOB	1.22643	0.420969	2.91335	0.00357574	0.409896	0.0230271	0.72882
ENSG00000104866	PPP1R37	-1.70152	0.58414	-2.91286	0.0035813	0.409896	0.000349726	0.224218
ENSG00000171004	HS6ST2	-2.10754	0.724635	-2.90842	0.0036326	0.412641	0.00536579	0.613353
ENSG00000100664	EIF5	0.927002	0.319171	2.90441	0.00367945	0.414844	0.00604397	0.613353
ENSG00000112081	SRSF3	0.821018	0.283471	2.8963	0.00377587	0.421011	0.0128672	0.687001
ENSG00000105357	MYH14	-1.55193	0.536046	-2.89514	0.00378988	0.421011	0.00248237	0.545661
ENSG00000148606	POLR3A	-1.10005	0.381201	-2.88574	0.00390498	0.422574	0.0131773	0.692009
ENSG00000151014	NOCT	1.19976	0.416153	2.88297	0.00393941	0.422574	0.0148114	0.708786
ENSG00000120694	HSPH1	1.71818	0.596365	2.8811	0.00396292	0.422574	0.00615808	0.613353
ENSG00000136378	ADAMTS7	-2.87524	0.999065	-2.87793	0.00400298	0.422574	0.00266302	0.549278
ENSG00000130635	COL5A1	-1.97767	0.687641	-2.87603	0.00402716	0.422574	0.000314259	0.224218
ENSG00000156463	SH3RF2	1.37232	0.477354	2.87485	0.00404218	0.422574	0.0393282	0.779443
ENSG00000110400	NECTIN1	-1.31694	0.458195	-2.87419	0.00405066	0.422574	0.00127922	0.44735
ENSG00000173376	NDNF	2.84696	0.991531	2.87127	0.00408821	0.422574	0.00322162	0.604525
ENSG00000159733	ZFYVE28	-1.59094	0.554123	-2.87111	0.00409038	0.422574	0.00458827	0.613353
ENSG00000113558	SKP1	0.847518	0.295578	2.86732	0.00413959	0.422574	0.0115992	0.687001
ENSG00000174738	NR1D2	1.015	0.354523	2.86299	0.0041966	0.425518	0.0115153	0.687001
ENSG00000112773	TENT5A	1.06713	0.374036	2.853	0.00433085	0.435976	0.0120983	0.687001
ENSG00000119801	YPEL5	1.04281	0.365937	2.84971	0.00437591	0.435976	0.0186598	0.725044
ENSG00000087116	ADAMTS2	-1.4963	0.525371	-2.84808	0.00439833	0.435976	0.00663183	0.616722
ENSG00000185950	IRS2	1.03864	0.364835	2.84687	0.00441517	0.435976	0.0159973	0.716628
ENSG00000016402	IL20RA	1.25367	0.441616	2.83882	0.00452804	0.442665	0.00113469	0.408185
ENSG00000225614	ZNF469	-2.11319	0.744934	-2.83675	0.0045576	0.442665	0.00705129	0.616722
ENSG00000108405	P2RX1	3.30545	1.16578	2.83541	0.00457666	0.442665
ENSG00000146826	TRAPPC14	-1.52368	0.537683	-2.83378	0.00460011	0.442665	0.00586087	0.613353
ENSG00000127528	KLF2	2.15471	0.761156	2.83084	0.00464252	0.443919
ENSG00000109099	PMP22	1.52205	0.538437	2.82679	0.00470174	0.446733	0.0183622	0.720765
ENSG00000169710	FASN	-1.15131	0.407571	-2.8248	0.00473109	0.446733	0.00173528	0.49446
ENSG00000130758	MAP3K10	-1.7264	0.612059	-2.82065	0.00479271	0.449552	0.00573915	0.613353
ENSG00000121413	ZSCAN18	-1.42605	0.505907	-2.81879	0.00482045	0.449552	0.00621863	0.613353
ENSG00000188130	MAPK12	-2.36146	0.840236	-2.81047	0.00494693	0.451847	0.00111209	0.408185
ENSG00000064932	SBNO2	-1.34283	0.477878	-2.80999	0.00495423	0.451847	0.00157028	0.49446
ENSG00000145191	EIF2B5	-0.97968	0.348642	-2.80999	0.00495433	0.451847	0.016678	0.718769
ENSG00000075240	GRAMD4	-1.60562	0.571534	-2.80932	0.00496469	0.451847	0.0019971	0.528333
ENSG00000160868	CYP3A4	3.63803	1.29674	2.80552	0.00502356	0.454467	0.0134778	0.696623
ENSG00000114204	SERPINI2	2.00666	0.715879	2.80307	0.00506187	0.454923	0.0475109	0.796176
ENSG00000146006	LRRTM2	1.99778	0.713149	2.80136	0.00508882	0.454923	0.00163569	0.49446
ENSG00000142655	PEX14	-1.10888	0.396144	-2.79919	0.00512317	0.455299	0.0113008	0.687001
ENSG00000256977	LIMS3	3.41907	1.22294	2.79577	0.00517757	0.455646	0.00163558	0.49446
ENSG00000008735	MAPK8IP2	-1.59531	0.570765	-2.79505	0.0051892	0.455646	0.00602864	0.613353
ENSG00000162076	FLYWCH2	-1.73769	0.6223	-2.79237	0.00523235	0.455646	0.0143222	0.708786
ENSG00000066135	KDM4A	-0.948367	0.33983	-2.79071	0.00525928	0.455646	0.0190592	0.725863
ENSG00000112715	VEGFA	-1.54529	0.553954	-2.78957	0.00527787	0.455646	0.00744292	0.61905
ENSG00000167264	DUS2	-1.72231	0.618615	-2.78413	0.00536711	0.460718	0.0124372	0.687001
ENSG00000164068	RNF123	-1.18624	0.42662	-2.78056	0.00542659	0.463134	0.00664913	0.616722
ENSG00000196700	ZNF512B	-1.41644	0.509739	-2.77877	0.00545657	0.463134	0.00383872	0.613353
ENSG00000072609	CHFR	-1.37219	0.494638	-2.77413	0.00553503	0.464215	0.00714415	0.616722
ENSG00000213213	CCDC183	-2.31993	0.836316	-2.77399	0.00553741	0.464215	0.00516327	0.613353
ENSG00000104957	YJU2B	-1.52376	0.549581	-2.77257	0.00556149	0.464215	0.0122733	0.687001
ENSG00000188906	LRRK2	1.38422	0.499631	2.77049	0.00559719	0.464628	0.0254482	0.72882
ENSG00000130810	PPAN	-1.97152	0.713018	-2.76504	0.00569162	0.467895	0.0144063	0.708786
ENSG00000167371	PRRT2	-2.50305	0.906714	-2.76057	0.00576998	0.467895	0.00340987	0.613353
ENSG00000105088	OLFM2	-1.28747	0.466663	-2.75888	0.00580003	0.467895	0.0174703	0.720765
ENSG00000121101	TEX14	3.5263	1.27853	2.7581	0.00581388	0.467895	0.0230142	0.72882
ENSG00000129347	KRI1	-1.97108	0.714666	-2.75804	0.00581493	0.467895	0.00531357	0.613353
ENSG00000166924	NYAP1	-1.78135	0.645973	-2.75762	0.00582237	0.467895	0.0115318	0.687001
ENSG00000096088	PGC	4.46073	1.61948	2.75442	0.00587971	0.470003
ENSG00000158615	PPP1R15B	0.827736	0.301508	2.74532	0.00604515	0.478906	0.0147374	0.708786
ENSG00000170185	USP38	1.15803	0.422208	2.74279	0.00609195	0.47936	0.0144583	0.708786
ENSG00000139651	ZNF740	-1.05575	0.385596	-2.73796	0.00618207	0.483931	0.0148082	0.708786
ENSG00000185100	ADSS1	-1.55033	0.566777	-2.73534	0.00623151	0.485287	0.018337	0.720765
ENSG00000116717	GADD45A	1.71259	0.626712	2.73266	0.00628253	0.486751
ENSG00000196365	LONP1	-0.978998	0.35956	-2.72277	0.0064738	0.495057	0.0122412	0.687001
ENSG00000073050	XRCC1	-0.987301	0.36305	-2.71947	0.00653873	0.495057	0.0149558	0.708786
ENSG00000179833	SERTAD2	1.01154	0.372156	2.71807	0.00656647	0.495057	0.0118202	0.687001
ENSG00000137962	ARHGAP29	1.06729	0.392913	2.71635	0.00660069	0.495057	0.0183606	0.720765
ENSG00000146216	TTBK1	-1.75083	0.645254	-2.7134	0.0066597	0.495057	0.0149405	0.708786
ENSG00000141384	TAF4B	1.35043	0.497993	2.71175	0.00669287	0.495057	0.0487884	0.798209
ENSG00000126709	IFI6	-1.70841	0.630477	-2.70971	0.00673421	0.495057	0.00726725	0.616722
ENSG00000154710	RABGEF1	1.65461	0.610664	2.70952	0.00673805	0.495057	0.010834	0.687001
ENSG00000149599	DUSP15	-2.80794	1.0368	-2.70828	0.00676332	0.495057	0.0122036	0.687001
ENSG00000116254	CHD5	-2.2156	0.818831	-2.70581	0.00681385	0.495057	0.0193763	0.72882
ENSG00000137496	IL18BP	-1.48711	0.550299	-2.70237	0.00688462	0.495057	0.0187235	0.725688
ENSG00000099822	HCN2	-1.72796	0.63948	-2.70214	0.00688956	0.495057	0.0183613	0.720765
ENSG00000205189	ZBTB10	0.964263	0.356961	2.70131	0.00690665	0.495057	0.0113098	0.687001
ENSG00000069956	MAPK6	1.27365	0.471715	2.70003	0.00693322	0.495057	0.00225386	0.545661
ENSG00000132024	CC2D1A	-1.34077	0.496589	-2.69995	0.00693495	0.495057	0.00638933	0.616722
ENSG00000110844	PRPF40B	-1.33195	0.493585	-2.69852	0.00696478	0.495057	0.00914554	0.654523
ENSG00000130244	FAM98C	-1.52952	0.566948	-2.69782	0.00697956	0.495057	0.0010136	0.408185
ENSG00000175309	PHYKPL	-1.44774	0.536962	-2.69617	0.0070141	0.495182	0.00358102	0.613353
ENSG00000141577	CEP131	-1.77684	0.659972	-2.69229	0.00709636	0.498659	0.0167699	0.718769
ENSG00000064687	ABCA7	-1.50006	0.557871	-2.6889	0.00716886	0.499398	0.00728709	0.616722
ENSG00000188910	GJB3	3.58184	1.33218	2.68871	0.00717297	0.499398	0.00820856	0.629185
ENSG00000261052	SULT1A3	-1.65277	0.61604	-2.68289	0.00729886	0.501851	0.00811831	0.627721
ENSG00000122386	ZNF205	-1.54787	0.577031	-2.68248	0.00730786	0.501851	0.00848329	0.629185
ENSG00000130675	MNX1	-2.01664	0.753398	-2.67672	0.00743463	0.508246	0.0124552	0.687001
ENSG00000161791	FMNL3	-1.3286	0.49767	-2.66965	0.00759309	0.51674	0.0219337	0.72882
ENSG00000196544	BORCS6	-2.10504	0.789899	-2.66494	0.00770013	0.517938	0.0166082	0.717837
ENSG00000165195	PIGA	1.36383	0.512023	2.66361	0.00773082	0.517938	0.0155994	0.71506
ENSG00000102858	MGRN1	-0.996622	0.374705	-2.65975	0.00781981	0.517938	0.0106509	0.687001
ENSG00000006634	DBF4	1.11384	0.418891	2.65903	0.0078367	0.517938	0.00776618	0.626849
ENSG00000065268	WDR18	-1.49165	0.561015	-2.65884	0.00784099	0.517938	0.0201732	0.72882
ENSG00000170604	IRF2BP1	-1.28382	0.483083	-2.65755	0.00787114	0.517938	0.0144756	0.708786
ENSG00000116039	ATP6V1B1	3.23446	1.2186	2.65424	0.00794881	0.517938
ENSG00000163637	PRICKLE2	0.990881	0.373537	2.6527	0.00798509	0.517938	0.00602052	0.613353
ENSG00000120539	MASTL	1.35295	0.510134	2.65215	0.00799802	0.517938	0.00381	0.613353
ENSG00000011198	ABHD5	1.23789	0.467137	2.64995	0.00805042	0.517938	0.0291616	0.742898
ENSG00000126107	HECTD3	-1.06957	0.404088	-2.64687	0.00812404	0.517938	0.00688206	0.616722
ENSG00000166869	CHP2	1.22023	0.461105	2.64633	0.00813713	0.517938	0.0152618	0.71506
ENSG00000124103	FAM209A	2.58457	0.977176	2.64494	0.00817052	0.517938	0.035838	0.770168
ENSG00000143569	UBAP2L	-0.748817	0.28322	-2.64394	0.00819463	0.517938	0.0183211	0.720765
ENSG00000166780	BMERB1	-1.13517	0.429419	-2.64351	0.00820507	0.517938	0.0173566	0.720765
ENSG00000084710	EFR3B	-1.26414	0.478373	-2.64259	0.0082275	0.517938	0.015661	0.71506
ENSG00000005812	FBXL3	0.802107	0.303532	2.64258	0.00822776	0.517938	0.00718205	0.616722
ENSG00000175197	DDIT3	1.46646	0.555486	2.63996	0.00829158	0.519336	0.00297872	0.587611
ENSG00000163293	NIPAL1	1.24072	0.470173	2.63885	0.00831872	0.519336	0.0191054	0.725863
ENSG00000145888	GLRA1	-1.5498	0.587658	-2.63724	0.00835826	0.519657	0.01747	0.720765
ENSG00000179148	ALOXE3	2.64656	1.00508	2.63317	0.00845912	0.521869	0.0163334	0.716628
ENSG00000138670	RASGEF1B	1.27626	0.484713	2.63302	0.00846293	0.521869	0.00197191	0.528333
ENSG00000102265	TIMP1	-1.19426	0.454683	-2.62658	0.00862473	0.528234	0.0220447	0.72882
ENSG00000167244	IGF2	-3.27349	1.24716	-2.62476	0.00867102	0.528234	0.0183241	0.720765
ENSG00000157510	AFAP1L1	-2.18247	0.831495	-2.62476	0.00867104	0.528234	0.0199361	0.72882
ENSG00000081320	STK17B	1.15665	0.441149	2.62191	0.00874386	0.528592
ENSG00000132773	TOE1	1.32262	0.504697	2.62063	0.00877681	0.528592	0.0300258	0.748983
ENSG00000108557	RAI1	-0.91207	0.348216	-2.61927	0.00881192	0.528592	0.0282705	0.733922
ENSG00000145642	SHISAL2B	1.4338	0.547445	2.61907	0.00881687	0.528592	0.000331416	0.224218
ENSG00000105856	HBP1	0.943491	0.360693	2.61577	0.00890254	0.531619	0.0167506	0.718769
ENSG00000160678	S100A1	3.47903	1.3318	2.61229	0.00899386	0.534958
ENSG00000213199	ASIC3	-2.19948	0.84375	-2.60679	0.00913958	0.541493	0.0155997	0.71506
ENSG00000160877	NACC1	-0.969255	0.372263	-2.60368	0.00922286	0.544293	0.0179585	0.720765
ENSG00000167644	C19orf33	2.32946	0.896236	2.59916	0.00934512	0.549362	0.00243682	0.545661
ENSG00000125755	SYMPK	-1.25513	0.483975	-2.59338	0.00950389	0.554382	0.00501742	0.613353
ENSG00000145390	USP53	1.37628	0.531403	2.5899	0.00960048	0.556809	0.0086216	0.629185
ENSG00000185818	NAT8L	-1.44729	0.558965	-2.58923	0.00961921	0.556809	0.00314274	0.604525
ENSG00000105136	ZNF419	-1.54146	0.596799	-2.58289	0.00979778	0.564981	0.0270355	0.72882
ENSG00000127054	INTS11	-1.37547	0.5346	-2.5729	0.010085	0.575901	0.00376607	0.613353
ENSG00000105675	ATP4A	-4.35208	1.69202	-2.57212	0.0101079	0.575901	0.0182998	0.720765
ENSG00000138622	HCN4	-2.02966	0.789401	-2.57114	0.0101365	0.575901	0.0232433	0.72882
ENSG00000013441	CLK1	1.02864	0.40009	2.57103	0.0101396	0.575901	0.0149432	0.708786
ENSG00000173818	ENDOV	-1.40184	0.545886	-2.56801	0.0102283	0.576634	0.00676136	0.616722
ENSG00000257591	ZNF625	-1.64086	0.639409	-2.56621	0.0102817	0.576634	0.03131	0.751185
ENSG00000005187	ACSM3	1.93863	0.756276	2.56339	0.0103656	0.576634
ENSG00000140326	CDAN1	-1.55981	0.608746	-2.56234	0.0103969	0.576634	0.0104814	0.687001
ENSG00000198805	PNP	1.29807	0.506627	2.56218	0.0104018	0.576634	0.0312582	0.751185
ENSG00000133275	CSNK1G2	-0.990745	0.386816	-2.56128	0.0104287	0.576634	0.0084769	0.629185
ENSG00000137312	FLOT1	-0.724411	0.282895	-2.56071	0.0104459	0.576634	0.0203249	0.72882
ENSG00000185010	F8	1.7905	0.69933	2.56031	0.0104579	0.576634	0.046157	0.792654
ENSG00000204673	AKT1S1	-1.15787	0.452574	-2.5584	0.0105154	0.577696	0.00412564	0.613353
ENSG00000148942	SLC5A12	-3.46049	1.35343	-2.55683	0.010563	0.578207	0.0170807	0.720765
ENSG00000076924	XAB2	-1.05736	0.414709	-2.54964	0.0107833	0.579764	0.00885153	0.636441
ENSG00000169894	MUC3A	-2.02828	0.796438	-2.54669	0.0108751	0.579764	0.0188969	0.725863
ENSG00000165409	TSHR	1.99708	0.785003	2.54404	0.0109577	0.579764	0.0103325	0.687001
ENSG00000143217	NECTIN4	1.52774	0.600695	2.54329	0.0109815	0.579764
ENSG00000158941	CCAR2	-1.12707	0.443245	-2.54276	0.010998	0.579764	0.00388514	0.613353
ENSG00000119326	CTNNAL1	1.00704	0.396101	2.54239	0.0110097	0.579764	0.0163622	0.716628
ENSG00000072201	LNX1	1.14698	0.451253	2.54176	0.0110295	0.579764
ENSG00000145147	SLIT2	1.56525	0.615861	2.54157	0.0110357	0.579764	0.0439145	0.786626
ENSG00000197355	UAP1L1	-1.38743	0.546156	-2.54036	0.0110739	0.579764	0.0134915	0.696623
ENSG00000206538	VGLL3	1.53426	0.604021	2.54008	0.0110826	0.579764	0.0352156	0.767364
ENSG00000130158	DOCK6	-1.25975	0.496565	-2.53692	0.0111832	0.579764	0.00591202	0.613353
ENSG00000117500	TMED5	1.20019	0.47314	2.53666	0.0111917	0.579764	0.00320084	0.604525
ENSG00000105516	DBP	-2.15448	0.849973	-2.53477	0.0112522	0.579764	0.00851283	0.629185
ENSG00000197114	ZGPAT	-1.4748	0.581866	-2.5346	0.0112577	0.579764	0.0149708	0.708786
ENSG00000111615	KRR1	0.886612	0.349898	2.53392	0.0112796	0.579764	0.0155481	0.71506
ENSG00000184226	PCDH9	1.48045	0.584588	2.53247	0.0113263	0.579764	0.0157825	0.716356
ENSG00000096433	ITPR3	-1.04504	0.41274	-2.53196	0.0113427	0.579764	0.0269329	0.72882
ENSG00000100239	PPP6R2	-1.04974	0.414608	-2.5319	0.0113447	0.579764	0.0215241	0.72882
ENSG00000114019	AMOTL2	1.56124	0.616766	2.53132	0.0113633	0.579764
ENSG00000086061	DNAJA1	1.45122	0.57354	2.53028	0.0113973	0.579764	0.00687461	0.616722
ENSG00000124181	PLCG1	-1.01528	0.401557	-2.52836	0.0114598	0.579853	0.0101603	0.685685
ENSG00000172731	LRRC20	-1.85231	0.733001	-2.52703	0.0115033	0.579853	0.0253182	0.72882
ENSG00000004848	ARX	-2.17668	0.861665	-2.52613	0.0115326	0.579853	0.0294715	0.745852
ENSG00000004468	CD38	-2.92977	1.16006	-2.52553	0.0115525	0.579853	0.0196725	0.72882
ENSG00000142185	TRPM2	-2.07016	0.821225	-2.52082	0.0117083	0.585063	0.0255559	0.72882
ENSG00000038295	TLL1	1.73501	0.688694	2.51927	0.0117599	0.585063	0.043109	0.785504
ENSG00000176563	CNTD1	2.75758	1.09516	2.51797	0.0118034	0.585063	0.00530365	0.613353
ENSG00000162623	TYW3	0.891877	0.354238	2.51773	0.0118112	0.585063	0.0220005	0.72882
ENSG00000116544	DLGAP3	-1.53721	0.611321	-2.51457	0.0119177	0.58699	0.0235531	0.72882
ENSG00000107968	MAP3K8	1.53338	0.610074	2.51343	0.0119565	0.58699	0.00726036	0.616722
ENSG00000120129	DUSP1	1.33798	0.532529	2.5125	0.011988	0.58699	0.0441908	0.786996
ENSG00000158516	CPA2	2.08102	0.829057	2.5101	0.0120695	0.58699
ENSG00000135436	FAM186B	-2.67027	1.06411	-2.5094	0.0120937	0.58699	0.022739	0.72882
ENSG00000238227	TMEM250	-1.40984	0.562154	-2.50793	0.0121439	0.58699	0.0290532	0.74147
ENSG00000126461	SCAF1	-1.29951	0.51816	-2.50792	0.0121443	0.58699	0.00692416	0.616722
ENSG00000185049	NELFA	-1.14861	0.45808	-2.50744	0.012161	0.58699	0.025976	0.72882
ENSG00000106462	EZH2	1.16131	0.463528	2.50538	0.0122321	0.588542	0.011718	0.687001
ENSG00000169155	ZBTB43	1.17546	0.469759	2.50225	0.0123405	0.59014	0.0283323	0.733922
ENSG00000070182	SPTB	-1.19649	0.478181	-2.50217	0.0123434	0.59014	0.0271158	0.72882
ENSG00000132855	ANGPTL3	2.40885	0.964042	2.4987	0.0124651	0.593558	0.0123266	0.687001
ENSG00000011422	PLAUR	1.29763	0.51949	2.49789	0.0124935	0.593558	0.0215053	0.72882
ENSG00000185303	SFTPA2	-3.47582	1.3922	-2.49663	0.0125378	0.593797	0.0175033	0.720765
ENSG00000169246	NPIPB3	-1.31053	0.526132	-2.49088	0.0127427	0.601615	0.0260159	0.72882
ENSG00000100557	CCDC198	1.11841	0.449283	2.48931	0.012799	0.602388
ENSG00000147799	ARHGAP39	-1.37806	0.554218	-2.48649	0.0129012	0.604171	0.00144416	0.493807
ENSG00000091986	CCDC80	1.4159	0.569538	2.48605	0.0129168	0.604171	0.0379131	0.773699
ENSG00000110721	CHKA	0.853694	0.343654	2.48417	0.0129854	0.605503	0.0264192	0.72882
ENSG00000121966	CXCR4	-1.59431	0.642425	-2.48171	0.0130752	0.607817	0.012794	0.687001
ENSG00000166401	SERPINB8	1.01428	0.409201	2.47869	0.0131867	0.60852	0.0279193	0.733922
ENSG00000171970	ZNF57	1.28238	0.517499	2.47803	0.0132112	0.60852	0.01114	0.687001
ENSG00000132017	DCAF15	-1.36895	0.552757	-2.47658	0.0132647	0.609128	0.0108696	0.687001
ENSG00000107554	DNMBP	1.03538	0.418535	2.47382	0.0133678	0.611682
ENSG00000158773	USF1	-0.893033	0.361124	-2.47292	0.0134013	0.611682	0.00589112	0.613353
ENSG00000151929	BAG3	1.22324	0.495481	2.46878	0.0135574	0.616361	0.041599	0.783455
ENSG00000167748	KLK1	1.89935	0.769576	2.46804	0.0135854	0.616361
ENSG00000186105	LRRC70	3.53189	1.43463	2.46189	0.0138208	0.623187	0.00799771	0.626849
ENSG00000176945	MUC20	-1.53782	0.624688	-2.46174	0.0138264	0.623187	0.0300471	0.748983
ENSG00000251322	SHANK3	-1.70939	0.69491	-2.45987	0.0138988	0.623187	0.00522993	0.613353
ENSG00000087074	PPP1R15A	1.36975	0.557022	2.45905	0.0139304	0.623187	0.0211519	0.72882
ENSG00000042445	RETSAT	1.04555	0.425325	2.45823	0.0139622	0.623187
ENSG00000186868	MAPT	-1.43614	0.58516	-2.45427	0.014117	0.623187	0.0343717	0.763731
ENSG00000258839	MC1R	-2.05804	0.838963	-2.45308	0.014164	0.623187	0.0335415	0.757188
ENSG00000165716	DIPK1B	-1.46799	0.598612	-2.45231	0.0141941	0.623187	0.00627318	0.613353
ENSG00000173848	NET1	0.850385	0.346907	2.45134	0.0142326	0.623187
ENSG00000198788	MUC2	-3.31604	1.35344	-2.45008	0.0142823	0.623187	0.0235126	0.72882
ENSG00000130725	UBE2M	-1.37223	0.560156	-2.44972	0.0142967	0.623187	0.019772	0.72882
ENSG00000185176	AQP12B	3.29206	1.34404	2.44939	0.01431	0.623187
ENSG00000158863	FHIP2B	-1.14266	0.466531	-2.44928	0.0143144	0.623187	0.00854033	0.629185
ENSG00000179115	FARSA	-1.2938	0.528752	-2.4469	0.0144092	0.623187	0.0102321	0.687001
ENSG00000105767	CADM4	-1.2854	0.525383	-2.4466	0.0144209	0.623187	0.0128527	0.687001
ENSG00000132613	MTSS2	-1.26828	0.518435	-2.44636	0.0144306	0.623187	0.0203574	0.72882
ENSG00000174718	RESF1	0.898286	0.367217	2.4462	0.0144371	0.623187	0.0147413	0.708786
ENSG00000170345	FOS	1.75528	0.71851	2.44294	0.0145681	0.627052
ENSG00000100068	LRP5L	-1.49431	0.612214	-2.44083	0.0146538	0.62707	0.0318208	0.751185
ENSG00000135241	PNPLA8	1.41094	0.578778	2.4378	0.0147771	0.62707	0.0128819	0.687001
ENSG00000160401	CFAP157	-2.28901	0.939349	-2.4368	0.0148178	0.62707	0.016502	0.716869
ENSG00000080845	DLGAP4	-1.16145	0.476684	-2.43653	0.0148291	0.62707	0.0376466	0.773699
ENSG00000105613	MAST1	-1.65674	0.680192	-2.4357	0.014863	0.62707	0.0388003	0.778013
ENSG00000148356	LRSAM1	-1.27668	0.524363	-2.43474	0.0149026	0.62707	0.0380687	0.775051
ENSG00000171303	KCNK3	-1.07403	0.441401	-2.43323	0.0149649	0.62707	0.0266223	0.72882
ENSG00000142544	CTU1	-2.36353	0.971401	-2.43311	0.0149696	0.62707	0.0263232	0.72882
ENSG00000180914	OXTR	1.9252	0.79128	2.43302	0.0149734	0.62707	0.0153634	0.71506
ENSG00000160211	G6PD	-1.44905	0.595638	-2.43278	0.0149836	0.62707	0.0289994	0.74147
ENSG00000204231	RXRB	-1.02412	0.421464	-2.42991	0.0151024	0.627293	0.0345351	0.765695
ENSG00000134013	LOXL2	-1.31734	0.542655	-2.42758	0.0152001	0.627293	0.0234662	0.72882
ENSG00000141258	SGSM2	-1.16206	0.478808	-2.42699	0.0152246	0.627293	0.0163772	0.716628
ENSG00000151422	FER	0.828421	0.341381	2.42668	0.0152378	0.627293	0.00842235	0.629185
ENSG00000142173	COL6A2	-1.24917	0.514771	-2.42665	0.0152388	0.627293	0.00500425	0.613353
ENSG00000048540	LMO3	2.15543	0.889	2.42456	0.015327	0.627293
ENSG00000215301	DDX3X	0.839968	0.346643	2.42315	0.0153867	0.627293	0.0324283	0.751185
ENSG00000142235	LMTK3	-1.98644	0.819936	-2.42267	0.0154068	0.627293	0.00279285	0.558098
ENSG00000176014	TUBB6	0.998323	0.412146	2.42226	0.0154244	0.627293
ENSG00000117228	GBP1	1.34747	0.556402	2.42176	0.0154456	0.627293
ENSG00000198720	ANKRD13B	-1.71438	0.708622	-2.41931	0.0155498	0.62797	0.00629815	0.613353
ENSG00000145214	DGKQ	-1.4341	0.593115	-2.41791	0.0156101	0.62797	0.0182522	0.720765
ENSG00000160767	ENTREP3	-1.61795	0.669781	-2.41565	0.0157074	0.62797	0.0312858	0.751185
ENSG00000123219	CENPK	2.16736	0.897947	2.41369	0.015792	0.62797	0.0300628	0.748983
ENSG00000184634	MED12	-0.755099	0.312903	-2.4132	0.015813	0.62797	0.0352439	0.767364
ENSG00000204209	DAXX	-1.39708	0.578976	-2.41302	0.0158209	0.62797	0.0337715	0.75971
ENSG00000125148	MT2A	-1.50068	0.622141	-2.41212	0.0158601	0.62797	0.00789326	0.626849
ENSG00000100197	CYP2D6	-2.07635	0.861247	-2.41086	0.0159149	0.62797	0.0276797	0.733922
ENSG00000177380	PPFIA3	-1.68183	0.697757	-2.41033	0.0159381	0.62797	0.016005	0.716628
ENSG00000197647	ZNF433	0.98416	0.408511	2.40914	0.0159903	0.62797	0.0349907	0.766954
ENSG00000148408	CACNA1B	-1.67613	0.695807	-2.4089	0.0160006	0.62797	0.0273302	0.72882
ENSG00000105270	CLIP3	-1.08341	0.44976	-2.40885	0.0160027	0.62797	0.0330773	0.755987
ENSG00000072818	ACAP1	3.49555	1.45329	2.40528	0.0161602	0.63251	0.0189848	0.725863
ENSG00000028839	TBPL1	0.994897	0.413972	2.4033	0.0162481	0.63314	0.020298	0.72882
ENSG00000204618	RNF39	2.01092	0.83709	2.40227	0.0162936	0.63314	0.0314421	0.751185
ENSG00000105063	PPP6R1	-1.11068	0.462423	-2.40188	0.0163111	0.63314	0.0243677	0.72882
ENSG00000168672	LRATD2	0.81126	0.337864	2.40114	0.016344	0.63314
ENSG00000141682	PMAIP1	1.50077	0.625536	2.39918	0.016432	0.633877	0.0419512	0.785283
ENSG00000182809	CRIP2	-1.21253	0.506137	-2.39566	0.0165906	0.633877	0.0109821	0.687001
ENSG00000182747	SLC35D3	1.4734	0.615328	2.39449	0.0166434	0.633877	0.0139821	0.708786
ENSG00000049089	COL9A2	-1.58401	0.661551	-2.39439	0.016648	0.633877	0.0141482	0.708786
ENSG00000050820	BCAR1	-0.947208	0.395607	-2.39431	0.0166514	0.633877	0.00652262	0.616722
ENSG00000140332	TLE3	1.05843	0.442302	2.39301	0.016711	0.633877
ENSG00000113369	ARRDC3	1.14656	0.479171	2.3928	0.0167206	0.633877	0.0355598	0.767404
ENSG00000011028	MRC2	-1.38174	0.577502	-2.39261	0.0167289	0.633877	0.0213133	0.72882
ENSG00000106683	LIMK1	-1.31783	0.551188	-2.3909	0.0168072	0.633877	0.0428297	0.785504
ENSG00000102109	PCSK1N	-1.42351	0.595477	-2.39054	0.0168236	0.633877	0.0391434	0.778165
ENSG00000170890	PLA2G1B	1.82617	0.76475	2.38793	0.0169436	0.633877
ENSG00000054654	SYNE2	0.666211	0.279043	2.38749	0.0169639	0.633877	0.0255719	0.72882
ENSG00000130508	PXDN	-1.49986	0.628307	-2.38715	0.0169797	0.633877	0.0437849	0.785701
ENSG00000079335	CDC14A	1.18569	0.497119	2.38513	0.0170733	0.633877	0.0224783	0.72882
ENSG00000164251	F2RL1	1.3543	0.567983	2.3844	0.017107	0.633877	0.0292762	0.744481
ENSG00000141568	FOXK2	-0.740362	0.310518	-2.38428	0.0171125	0.633877	0.0117703	0.687001
ENSG00000165914	TTC7B	-1.02408	0.429622	-2.38368	0.0171407	0.633877	0.012244	0.687001
ENSG00000112414	ADGRG6	1.73739	0.729029	2.38315	0.0171652	0.633877	0.0368602	0.772709
ENSG00000243414	TICAM2	-2.44445	1.02575	-2.38307	0.0171688	0.633877	0.0331147	0.755987
ENSG00000066468	FGFR2	1.30091	0.546059	2.38236	0.0172021	0.633877
ENSG00000175899	A2M	1.60046	0.672608	2.37948	0.0173369	0.635742
ENSG00000140983	RHOT2	-1.37192	0.576971	-2.3778	0.0174161	0.637102	0.0227715	0.72882
ENSG00000142409	ZNF787	-1.34269	0.565292	-2.37522	0.0175385	0.639281	0.0141902	0.708786
ENSG00000160460	SPTBN4	-1.50055	0.631876	-2.37476	0.0175603	0.639281	0.0285306	0.736213
ENSG00000184925	LCN12	-2.96139	1.24815	-2.37263	0.017662	0.641437	0.0273299	0.72882
ENSG00000174282	ZBTB4	-0.738305	0.31138	-2.37108	0.0177364	0.642594	0.0242702	0.72882
ENSG00000109756	RAPGEF2	0.978274	0.412808	2.36981	0.0177974	0.643263	0.0185889	0.725044
ENSG00000117360	PRPF3	-1.02029	0.430916	-2.36772	0.0178979	0.643866	0.0435935	0.785701
ENSG00000136158	SPRY2	0.991485	0.418756	2.36769	0.0178994	0.643866	0.0495897	0.798209
ENSG00000069188	SDK2	-1.85895	0.785659	-2.3661	0.0179765	0.645106	0.0388346	0.778013
ENSG00000113811	SELENOK	1.12014	0.473951	2.3634	0.0181081	0.64784	0.0130019	0.687492
ENSG00000145536	ADAMTS16	2.79169	1.18153	2.36278	0.0181385	0.64784
ENSG00000188026	RILPL1	-1.46701	0.621953	-2.35872	0.0183383	0.65343	0.0412395	0.782201
ENSG00000117154	IGSF21	-2.21289	0.938889	-2.35693	0.0184269	0.653749	0.0406481	0.782081
ENSG00000177679	SRRM3	-1.60911	0.682852	-2.35646	0.0184502	0.653749	0.0401443	0.782081
ENSG00000171451	DSEL	0.832051	0.353243	2.35547	0.0184995	0.653749	0.0479852	0.796176
ENSG00000166250	CLMP	1.48864	0.632252	2.3545	0.0185476	0.653749	0.0384949	0.776084
ENSG00000185000	DGAT1	-1.51961	0.645641	-2.35364	0.0185905	0.653749	0.0290553	0.74147
ENSG00000171017	LRRC8E	1.24263	0.528034	2.35332	0.0186068	0.653749
ENSG00000182173	TSEN54	-1.14959	0.489056	-2.35062	0.018742	0.655631	0.0194346	0.72882
ENSG00000018408	WWTR1	0.85532	0.364155	2.34878	0.0188351	0.655631
ENSG00000103426	CORO7-PAM16	-3.88358	1.65403	-2.34796	0.0188768	0.655631	0.00402114	0.613353
ENSG00000183741	CBX6	-0.84149	0.358486	-2.34735	0.0189077	0.655631	0.0205003	0.72882
ENSG00000151498	ACAD8	-0.975148	0.415508	-2.34688	0.0189311	0.655631
ENSG00000120658	ENOX1	-1.71396	0.730325	-2.34684	0.0189335	0.655631	0.0453598	0.791757
ENSG00000101255	TRIB3	-1.58781	0.67675	-2.34623	0.0189642	0.655631	0.0238121	0.72882
ENSG00000060491	OGFR	-1.42051	0.605793	-2.34488	0.019033	0.656508	0.0226922	0.72882
ENSG00000164128	NPY1R	2.28181	0.973776	2.34326	0.0191158	0.657864
ENSG00000058404	CAMK2B	-1.18315	0.505529	-2.34042	0.0192619	0.658601	0.0314779	0.751185
ENSG00000138166	DUSP5	0.835438	0.35725	2.33852	0.0193602	0.658601	0.0309164	0.751185
ENSG00000176444	CLK2	-1.01126	0.432466	-2.33835	0.0193692	0.658601
ENSG00000132823	OSER1	1.09361	0.467711	2.33822	0.0193759	0.658601	0.0387376	0.778013
ENSG00000144191	CNGA3	-1.11318	0.47616	-2.33782	0.0193965	0.658601	0.0400658	0.782081
ENSG00000130748	TMEM160	-1.99172	0.852077	-2.33749	0.0194136	0.658601	0.0110505	0.687001
ENSG00000197106	SLC6A17	-1.41178	0.6045	-2.33546	0.0195194	0.658601	0.0495281	0.798209
ENSG00000072401	UBE2D1	1.32526	0.567656	2.33462	0.0195632	0.658601	0.0365599	0.772709
ENSG00000160813	PPP1R35	-1.50717	0.645604	-2.33452	0.0195686	0.658601	0.022276	0.72882
ENSG00000137504	CREBZF	-1.1176	0.479109	-2.33267	0.0196655	0.660238	0.0333513	0.757188
ENSG00000182551	ADI1	0.89045	0.38198	2.33114	0.0197458	0.660735	0.0282117	0.733922
ENSG00000170906	NDUFA3	-1.2229	0.524686	-2.33073	0.0197678	0.660735	0.0245632	0.72882
ENSG00000167034	NKX3-1	1.4287	0.614183	2.32618	0.020009	0.66623
ENSG00000076201	PTPN23	-0.886314	0.381052	-2.32597	0.0200204	0.66623	0.0196373	0.72882
ENSG00000114923	SLC4A3	-1.58844	0.683559	-2.32378	0.0201375	0.667397	0.0169194	0.720765
ENSG00000261740	BOLA2-SMG1P6	0.974453	0.419362	2.32366	0.0201438	0.667397
ENSG00000167965	MLST8	-1.04043	0.447918	-2.32282	0.0201889	0.667426	0.0396149	0.779808
ENSG00000204347	BTBD17	3.20768	1.38249	2.32022	0.020329	0.67059	0.0321198	0.751185
ENSG00000183751	TBL3	-0.957977	0.413452	-2.31702	0.0205025	0.674842	0.0272081	0.72882
ENSG00000132640	BTBD3	0.720069	0.310959	2.31564	0.020578	0.675056	0.0224845	0.72882
ENSG00000145675	PIK3R1	0.878867	0.379669	2.31483	0.0206224	0.675056
ENSG00000106330	MOSPD3	-1.70683	0.737537	-2.31422	0.0206554	0.675056	0.0296948	0.748182
ENSG00000112297	CRYBG1	1.31706	0.569258	2.31363	0.0206878	0.675056
ENSG00000198089	SFI1	-1.10364	0.478178	-2.30801	0.0209984	0.683717	0.0270868	0.72882
ENSG00000112787	FBRSL1	-1.45685	0.631643	-2.30644	0.0210862	0.684549	0.00238454	0.545661
ENSG00000163710	PCOLCE2	3.25437	1.41151	2.3056	0.021133	0.684549	0.0128806	0.687001
ENSG00000137040	RANBP6	0.905657	0.39289	2.30512	0.0211599	0.684549	0.0342361	0.763466
ENSG00000143674	MAP3K21	0.907346	0.393924	2.30336	0.0212588	0.685153
ENSG00000126804	ZBTB1	0.803736	0.34897	2.30317	0.0212693	0.685153	0.0163422	0.716628
ENSG00000168653	NDUFS5	1.26874	0.551363	2.30109	0.0213865	0.686028	0.0128319	0.687001
ENSG00000149930	TAOK2	-0.91818	0.399022	-2.30108	0.0213873	0.686028	0.0375059	0.773699
ENSG00000100364	KIAA0930	-0.815898	0.354841	-2.29934	0.0214859	0.68701	0.0335013	0.757188
ENSG00000176531	PHLDB3	-1.37851	0.599633	-2.29893	0.0215088	0.68701	0.020504	0.72882
ENSG00000173786	CNP	-1.15558	0.503138	-2.29674	0.0216333	0.689091	0.0312461	0.751185
ENSG00000164049	FBXW12	3.58005	1.55913	2.29619	0.0216652	0.689091	0.0349318	0.766954
ENSG00000272333	KMT2B	-1.28767	0.56145	-2.29347	0.0218207	0.69021	0.0132425	0.693071
ENSG00000221843	C2orf16	2.35801	1.02825	2.29323	0.0218348	0.69021
ENSG00000196693	ZNF33B	0.759547	0.33122	2.29318	0.0218375	0.69021
ENSG00000181409	AATK	-1.51995	0.663418	-2.29109	0.0219584	0.692584	0.00956103	0.67176
ENSG00000205277	MUC12	-2.89196	1.26461	-2.28685	0.0222048	0.698704	0.0201894	0.72882
ENSG00000132334	PTPRE	-1.46765	0.641973	-2.28616	0.022245	0.698704	0.0309451	0.751185
ENSG00000058453	CROCC	-1.61993	0.709163	-2.28428	0.022355	0.69883	0.0162728	0.716628
ENSG00000161664	ASB16	-1.79478	0.786102	-2.28314	0.0224224	0.69883	0.0389729	0.778013
ENSG00000011304	PTBP1	-0.738235	0.323399	-2.28274	0.0224459	0.69883	0.0409262	0.782081
ENSG00000124232	RBPJL	3.09036	1.35392	2.28253	0.0224582	0.69883
ENSG00000143590	EFNA3	-3.02372	1.32514	-2.28182	0.0225	0.69883	0.0318258	0.751185
ENSG00000179314	WSCD1	-1.22633	0.537539	-2.28137	0.0225265	0.69883	0.0117236	0.687001
ENSG00000169908	TM4SF1	1.35168	0.592781	2.28023	0.022594	0.699488	0.0195213	0.72882
ENSG00000108963	DPH1	-1.21393	0.532637	-2.27909	0.0226619	0.700156	0.0477968	0.796176
ENSG00000183682	BMP8A	-2.24749	0.986647	-2.27791	0.022732	0.700687	0.0384617	0.776084
ENSG00000119392	GLE1	-0.97844	0.429661	-2.27724	0.0227719	0.700687
ENSG00000099889	ARVCF	-1.04433	0.459401	-2.27323	0.023012	0.706638	0.0277917	0.733922
ENSG00000231389	HLA-DPA1	1.51576	0.667358	2.27128	0.0231299	0.708816
ENSG00000126733	DACH2	-1.38514	0.610583	-2.26856	0.0232951	0.712434
ENSG00000134853	PDGFRA	1.73789	0.766837	2.26631	0.0234325	0.715189
ENSG00000171522	PTGER4	1.48479	0.655867	2.26386	0.0235828	0.717768
ENSG00000161202	DVL3	-0.712911	0.314976	-2.26338	0.023612	0.717768	0.0265112	0.72882
ENSG00000072195	SPEG	-1.53968	0.680798	-2.26158	0.0237231	0.717895	0.0324609	0.751185
ENSG00000159256	MORC3	0.841508	0.372325	2.26014	0.0238123	0.717895	0.0123583	0.687001
ENSG00000070761	CFAP20	1.20538	0.533407	2.25978	0.0238351	0.717895	0.00591391	0.613353
ENSG00000108262	GIT1	-0.856084	0.378903	-2.25937	0.0238601	0.717895	0.0216977	0.72882
ENSG00000090971	NAT14	-1.64066	0.726418	-2.25856	0.0239105	0.717895
ENSG00000180596	H2BC4	1.05482	0.467271	2.2574	0.023983	0.717895	0.0261147	0.72882
ENSG00000146122	DAAM2	1.59521	0.706749	2.25711	0.0240014	0.717895
ENSG00000171804	WDR87	-3.68484	1.63278	-2.25679	0.0240214	0.717895	0.0244106	0.72882
ENSG00000011465	DCN	1.39951	0.620532	2.25534	0.0241117	0.717895
ENSG00000178053	MLF1	1.3895	0.61617	2.25507	0.0241292	0.717895
ENSG00000203804	ADAMTSL4-AS1	1.80163	0.79898	2.25491	0.0241389	0.717895
ENSG00000130052	STARD8	1.70833	0.758358	2.25267	0.0242797	0.719422
ENSG00000182979	MTA1	-0.876321	0.389029	-2.25258	0.0242855	0.719422	0.0357953	0.770168
ENSG00000009950	MLXIPL	-1.27312	0.565445	-2.25153	0.0243519	0.719801	0.0455025	0.791757
ENSG00000144589	STK11IP	-1.27054	0.564615	-2.25027	0.0244316	0.719801	0.0396206	0.779808
ENSG00000123453	SARDH	-1.74486	0.775639	-2.24957	0.024476	0.719801	0.0367961	0.772709
ENSG00000187048	CYP4A11	2.39804	1.06609	2.24937	0.0244889	0.719801	0.0498476	0.799044
ENSG00000187783	TMEM72	2.37624	1.05707	2.24796	0.0245788	0.719996
ENSG00000129968	ABHD17A	-0.818032	0.36393	-2.24777	0.0245908	0.719996	0.0433545	0.785701
ENSG00000188280	FAM230G	1.31307	0.584525	2.24638	0.0246797	0.721202	0.0110416	0.687001
ENSG00000164620	RELL2	-1.59995	0.713765	-2.24157	0.0249892	0.725821	0.0123327	0.687001
ENSG00000204469	PRRC2A	-0.975386	0.435329	-2.24057	0.025054	0.725821	0.00581056	0.613353
ENSG00000112183	RBM24	1.69611	0.75716	2.24009	0.0250849	0.725821
ENSG00000146410	MTFR2	1.79913	0.803258	2.23979	0.0251048	0.725821	0.0267386	0.72882
ENSG00000004777	ARHGAP33	-1.57517	0.703352	-2.23952	0.0251219	0.725821	0.0218043	0.72882
ENSG00000065717	TLE2	-0.905288	0.404352	-2.23886	0.0251649	0.725821	0.0124632	0.687001
ENSG00000163536	SERPINI1	1.1067	0.494344	2.23872	0.0251741	0.725821	0.020329	0.72882
ENSG00000123415	SMUG1	-1.89159	0.845958	-2.23603	0.0253499	0.72811	0.0490699	0.798209
ENSG00000177103	DSCAML1	-1.15969	0.519032	-2.23433	0.0254614	0.72951	0.0283137	0.733922
ENSG00000142178	SIK1	1.15841	0.518578	2.23382	0.0254952	0.72951
ENSG00000123143	PKN1	-0.989735	0.443364	-2.23233	0.025593	0.730926	0.00995621	0.682344
ENSG00000063015	SEZ6	-1.23013	0.551344	-2.23115	0.0256715	0.731783	0.0431882	0.785504
ENSG00000151067	CACNA1C	-1.35101	0.60613	-2.22891	0.02582	0.732506
ENSG00000008405	CRY1	1.10747	0.496874	2.22887	0.0258228	0.732506	0.0279676	0.733922
ENSG00000177426	TGIF1	1.33779	0.600485	2.22785	0.0258904	0.732506
ENSG00000085872	CHERP	-0.824621	0.370154	-2.22778	0.0258952	0.732506	0.0255317	0.72882
ENSG00000115548	KDM3A	0.672297	0.301942	2.22657	0.0259757	0.732506
ENSG00000074370	ATP2A3	-1.01197	0.454572	-2.2262	0.0260008	0.732506	0.0408367	0.782081
ENSG00000246705	H2AJ	1.38702	0.623215	2.22559	0.0260417	0.732506	0.0176694	0.720765
ENSG00000115286	NDUFS7	-1.05564	0.474457	-2.22495	0.0260847	0.732506	0.00806629	0.626849
ENSG00000162992	NEUROD1	-1.49761	0.673717	-2.2229	0.0262226	0.732764
ENSG00000100324	TAB1	-1.05749	0.475745	-2.2228	0.0262294	0.732764	0.0217597	0.72882
ENSG00000148600	CDHR1	-1.86689	0.839941	-2.22265	0.0262394	0.732764
ENSG00000170776	AKAP13	0.700009	0.315207	2.22079	0.0263653	0.734812
ENSG00000188042	ARL4C	0.695372	0.313464	2.21835	0.0265309	0.734812	0.0100262	0.682344
ENSG00000099625	CBARP	-1.62581	0.73295	-2.21818	0.0265429	0.734812	0.0212349	0.72882
ENSG00000129514	FOXA1	2.23299	1.00696	2.21755	0.0265852	0.734812	0.0491777	0.798209
ENSG00000177954	RPS27	1.42383	0.642107	2.21744	0.0265928	0.734812	0.0144912	0.708786
ENSG00000116731	PRDM2	0.754682	0.340366	2.21727	0.0266046	0.734812	0.0456249	0.791757
ENSG00000110436	SLC1A2	1.30158	0.587479	2.21554	0.0267229	0.735845
ENSG00000144460	NYAP2	-1.15132	0.520207	-2.21319	0.0268847	0.735845	0.041381	0.782201
ENSG00000067182	TNFRSF1A	-0.690209	0.31189	-2.21299	0.0268984	0.735845
ENSG00000052850	ALX4	3.05237	1.37933	2.21294	0.0269015	0.735845
ENSG00000137285	TUBB2B	-1.64631	0.743977	-2.21284	0.0269083	0.735845	0.0315311	0.751185
ENSG00000231824	AKAIN1	-2.15503	0.974039	-2.21247	0.0269342	0.735845	0.0235686	0.72882
ENSG00000105726	ATP13A1	-0.786006	0.355376	-2.21176	0.0269835	0.735859	0.0100664	0.682344
ENSG00000126368	NR1D1	1.27748	0.578067	2.20993	0.0271103	0.737424
ENSG00000088448	ANKRD10	0.822942	0.372504	2.20922	0.0271596	0.737424	0.0198863	0.72882
ENSG00000131196	NFATC1	1.49656	0.677619	2.20856	0.0272051	0.737424
ENSG00000077044	DGKD	-1.06333	0.481554	-2.20812	0.0272361	0.737424	0.0278403	0.733922
ENSG00000070047	PHRF1	-1.14291	0.51777	-2.20736	0.0272889	0.737534	0.0148062	0.708786
ENSG00000131771	PPP1R1B	1.72532	0.7824	2.20517	0.0274425	0.738923
ENSG00000178473	UCN3	-1.28002	0.580633	-2.20453	0.0274871	0.738923
ENSG00000101199	ARFGAP1	-1.02508	0.46521	-2.20347	0.0275616	0.739609	0.012189	0.687001
ENSG00000111676	ATN1	-0.906265	0.411834	-2.20056	0.0277674	0.740556	0.0224913	0.72882
ENSG00000138650	PCDH10	1.20064	0.545799	2.19978	0.0278224	0.740556	0.022898	0.72882
ENSG00000163472	TMEM79	2.5483	1.15868	2.19932	0.0278555	0.740556
ENSG00000176771	NCKAP5	-1.41991	0.645816	-2.19863	0.0279046	0.740556
ENSG00000105647	PIK3R2	-0.857297	0.389996	-2.19822	0.0279335	0.740556	0.0188711	0.725863
ENSG00000132475	H3-3B	1.04986	0.477828	2.19716	0.0280094	0.740556
ENSG00000171130	ATP6V0E2	-0.773928	0.352411	-2.1961	0.0280851	0.740556
ENSG00000140941	MAP1LC3B	0.962402	0.438384	2.19534	0.0281394	0.740556	0.0429938	0.785504
ENSG00000175745	NR2F1	1.44538	0.658398	2.1953	0.0281419	0.740556
ENSG00000092098	RNF31	-1.068	0.486564	-2.19498	0.028165	0.740556	0.0257611	0.72882
ENSG00000011243	AKAP8L	-1.26992	0.578812	-2.19401	0.028235	0.740556	0.0231129	0.72882
ENSG00000054356	PTPRN	-0.819251	0.373541	-2.19321	0.0282925	0.740556
ENSG00000130477	UNC13A	-1.06621	0.486172	-2.19306	0.0283031	0.740556
ENSG00000203879	GDI1	-0.657669	0.299896	-2.19299	0.0283083	0.740556
ENSG00000072310	SREBF1	-1.11872	0.510293	-2.19231	0.0283569	0.740556	0.0219707	0.72882
ENSG00000101246	ARFRP1	-0.918373	0.419201	-2.19077	0.0284685	0.740556
ENSG00000187742	SECISBP2	-1.01927	0.465268	-2.19071	0.0284725	0.740556	0.025854	0.72882
ENSG00000182580	EPHB3	1.9604	0.894905	2.19062	0.0284792	0.740556
ENSG00000197249	SERPINA1	-1.62887	0.744598	-2.18758	0.0287004	0.74275	0.0398714	0.78153
ENSG00000125447	GGA3	-0.749457	0.342636	-2.18733	0.0287186	0.74275	0.0363539	0.772709
ENSG00000157557	ETS2	0.741776	0.339196	2.18687	0.0287521	0.74275
ENSG00000168495	POLR3D	-0.962899	0.440355	-2.18664	0.0287687	0.74275
ENSG00000152818	UTRN	0.890196	0.407307	2.18556	0.0288476	0.74275
ENSG00000175264	CHST1	-2.19196	1.00316	-2.18506	0.0288846	0.74275	0.0474699	0.796176
ENSG00000118007	STAG1	0.737728	0.337672	2.18474	0.0289077	0.74275	0.00528637	0.613353
ENSG00000173457	PPP1R14B	-1.13042	0.517915	-2.18264	0.0290625	0.74546	0.0418377	0.785283
ENSG00000131584	ACAP3	-1.2898	0.591339	-2.18115	0.029172	0.746608	0.0222165	0.72882
ENSG00000145908	ZNF300	1.09224	0.501106	2.17965	0.0292834	0.746608	0.0157683	0.716356
ENSG00000127616	SMARCA4	-1.11498	0.511686	-2.17903	0.0293296	0.746608	0.0385344	0.776084
ENSG00000163694	RBM47	-1.18484	0.544078	-2.1777	0.0294284	0.746608
ENSG00000133392	MYH11	2.74372	1.26049	2.17671	0.0295022	0.746608	0.042814	0.785504
ENSG00000095574	IKZF5	0.760454	0.349377	2.1766	0.0295102	0.746608	0.021419	0.72882
ENSG00000130294	KIF1A	-1.01379	0.465774	-2.17656	0.0295133	0.746608
ENSG00000182631	RXFP3	-3.01502	1.38551	-2.1761	0.0295475	0.746608	0.0424014	0.785504
ENSG00000163291	PAQR3	0.989843	0.454882	2.17604	0.029552	0.746608	0.0213251	0.72882
ENSG00000261221	ZNF865	-1.15384	0.530821	-2.1737	0.0297278	0.749501	0.0149526	0.708786
ENSG00000169136	ATF5	-1.02436	0.471541	-2.17236	0.0298282	0.749501	0.0294535	0.745852
ENSG00000100280	AP1B1	-0.663644	0.305513	-2.17223	0.0298385	0.749501	0.0435183	0.785701
ENSG00000179119	SPTY2D1	0.947314	0.436194	2.17177	0.0298729	0.749501	0.0126308	0.687001
ENSG00000104915	STX10	-1.23046	0.566976	-2.17022	0.02999	0.749501	0.0270233	0.72882
ENSG00000163516	ANKZF1	-0.911892	0.42021	-2.17009	0.0300004	0.749501
ENSG00000197530	MIB2	-1.28538	0.592366	-2.16991	0.0300138	0.749501	0.00495542	0.613353
ENSG00000050628	PTGER3	1.00992	0.46592	2.16759	0.03019	0.752658
ENSG00000157542	KCNJ6	-1.37656	0.635347	-2.16663	0.0302634	0.753245
ENSG00000197903	H2BC12	1.36382	0.629731	2.16571	0.030333	0.753735
ENSG00000123146	ADGRE5	1.08922	0.503688	2.16249	0.0305805	0.757969
ENSG00000187980	PLA2G2C	2.43269	1.12511	2.16219	0.0306037	0.757969
ENSG00000164692	COL1A2	-1.41775	0.656782	-2.15863	0.0308787	0.762555	0.0177408	0.720765
ENSG00000132153	DHX30	-0.666072	0.308583	-2.15848	0.0308902	0.762555	0.0400807	0.782081
ENSG00000171951	SCG2	1.17404	0.544142	2.1576	0.0309587	0.762555	0.00613715	0.613353
ENSG00000163376	KBTBD8	1.6862	0.781759	2.15693	0.0310112	0.762555	0.0348605	0.766954
ENSG00000105429	MEGF8	-0.738261	0.342525	-2.15535	0.0311344	0.762555	0.00714832	0.616722
ENSG00000131876	SNRPA1	1.31868	0.611914	2.15501	0.031161	0.762555	0.0160858	0.716628
ENSG00000109787	KLF3	0.924982	0.429271	2.15477	0.0311795	0.762555
ENSG00000185518	SV2B	0.856704	0.397675	2.15428	0.0312182	0.762555
ENSG00000257315	ZBED6	0.699059	0.324545	2.15396	0.0312432	0.762555	0.0297581	0.748182
ENSG00000006071	ABCC8	-0.936371	0.435071	-2.15222	0.0313797	0.764651
ENSG00000196132	MYT1	-1.39693	0.649396	-2.15113	0.0314662	0.765233
ENSG00000168488	ATXN2L	-0.675225	0.313996	-2.15043	0.0315214	0.765233	0.0429208	0.785504
ENSG00000197177	ADGRA1	-1.74676	0.81256	-2.1497	0.0315791	0.765233
ENSG00000055118	KCNH2	-0.942316	0.43843	-2.1493	0.0316109	0.765233
ENSG00000162520	SYNC	1.26057	0.586834	2.14809	0.0317064	0.765233	0.0235978	0.72882
ENSG00000085741	WNT11	1.93078	0.899049	2.14758	0.0317471	0.765233
ENSG00000204839	MROH6	-2.7947	1.30174	-2.1469	0.031801	0.765233	0.0451818	0.791757
ENSG00000168702	LRP1B	1.51699	0.706973	2.14576	0.0318923	0.765233
ENSG00000100319	ZMAT5	-1.73079	0.806693	-2.14554	0.03191	0.765233	0.0304587	0.751185
ENSG00000164283	ESM1	-1.4619	0.682362	-2.14241	0.0321601	0.770008
ENSG00000138678	GPAT3	0.941982	0.440044	2.14066	0.0323017	0.771689
ENSG00000165392	WRN	0.82978	0.387705	2.14024	0.0323356	0.771689	0.0218554	0.72882
ENSG00000187569	DPPA3	3.26963	1.52812	2.13964	0.0323836	0.771689	0.0213831	0.72882
ENSG00000198792	TMEM184B	-0.779218	0.36433	-2.13877	0.0324546	0.772164	0.0312644	0.751185
ENSG00000168476	REEP4	-1.27338	0.595588	-2.13803	0.0325143	0.772369
ENSG00000115758	ODC1	0.894124	0.418638	2.1358	0.0326961	0.775467	0.0380801	0.775051
ENSG00000101307	SIRPB1	2.48166	1.16253	2.13471	0.0327846	0.776348
ENSG00000043093	DCUN1D1	0.807566	0.378473	2.13375	0.0328632	0.776991	0.0313023	0.751185
ENSG00000103326	CAPN15	-1.21413	0.56929	-2.13271	0.0329487	0.777188	0.0061041	0.613353
ENSG00000157653	C9orf43	-2.21148	1.03743	-2.13169	0.0330324	0.777188
ENSG00000116194	ANGPTL1	1.49998	0.703794	2.13127	0.0330665	0.777188	0.0408736	0.782081
ENSG00000141664	ZCCHC2	0.799511	0.375237	2.13068	0.0331155	0.777188
ENSG00000188277	C15orf62	1.93788	0.909582	2.13052	0.0331287	0.777188
ENSG00000064999	ANKS1A	-0.675009	0.317105	-2.12866	0.0332822	0.779578
ENSG00000172432	GTPBP2	-0.927806	0.43617	-2.12717	0.0334061	0.780623
ENSG00000188010	MORN2	1.07572	0.505808	2.12674	0.0334413	0.780623	0.0390511	0.778013
ENSG00000165355	FBXO33	0.7798	0.366748	2.12626	0.0334818	0.780623	0.0377938	0.773699
ENSG00000237441	RGL2	-1.03091	0.48536	-2.12401	0.0336697	0.781736	0.0396895	0.779953
ENSG00000167671	UBXN6	-0.842407	0.396669	-2.12371	0.0336948	0.781736	0.0363541	0.772709
ENSG00000108848	LUC7L3	-1.4794	0.696725	-2.12337	0.0337233	0.781736
ENSG00000129007	CALML4	1.10744	0.522008	2.12149	0.0338803	0.781736
ENSG00000127191	TRAF2	-1.00902	0.475698	-2.12113	0.033911	0.781736
ENSG00000171680	PLEKHG5	-1.64019	0.77327	-2.12111	0.0339123	0.781736	0.00540373	0.613353
ENSG00000250091	DNAH10OS	-1.21814	0.574706	-2.11959	0.0340408	0.781736
ENSG00000138593	SECISBP2L	0.754245	0.355918	2.11915	0.0340776	0.781736	0.0409814	0.782081
ENSG00000131781	FMO5	1.51025	0.712727	2.11897	0.0340928	0.781736
ENSG00000177106	EPS8L2	-1.20504	0.568936	-2.11805	0.0341706	0.781736	0.00504593	0.613353
ENSG00000108509	CAMTA2	-0.860299	0.406341	-2.11718	0.0342442	0.781736	0.010576	0.687001
ENSG00000159409	CELF3	-1.18942	0.561983	-2.11647	0.0343049	0.781736
ENSG00000150991	UBC	0.868086	0.410281	2.11583	0.034359	0.781736
ENSG00000224712	NPIPA3	-1.48711	0.703037	-2.11526	0.0344079	0.781736
ENSG00000213672	NCKIPSD	-1.20544	0.570196	-2.11408	0.0345088	0.781736
ENSG00000161036	LRWD1	-1.28338	0.607206	-2.11358	0.0345515	0.781736	0.0285643	0.736213
ENSG00000197150	ABCB8	-0.965442	0.456811	-2.11344	0.0345632	0.781736
ENSG00000119242	CCDC92	-0.677664	0.320851	-2.11209	0.0346791	0.781736
ENSG00000059915	PSD	-1.0558	0.499893	-2.11205	0.0346819	0.781736
ENSG00000187164	SHTN1	-0.919765	0.435641	-2.11129	0.0347472	0.781736
ENSG00000104852	SNRNP70	-1.33325	0.631525	-2.11117	0.034758	0.781736	0.0269718	0.72882
ENSG00000166685	COG1	-0.791806	0.375065	-2.11111	0.0347625	0.781736
ENSG00000116337	AMPD2	-0.976475	0.462714	-2.11032	0.0348308	0.781736
ENSG00000159692	CTBP1	-0.667416	0.316449	-2.10908	0.0349378	0.781736	0.0176653	0.720765
ENSG00000136811	ODF2	-1.02933	0.488377	-2.10766	0.0350603	0.781736	0.0488744	0.798209
ENSG00000178718	RPP25	-1.08336	0.514037	-2.10755	0.0350704	0.781736
ENSG00000175104	TRAF6	0.710144	0.336962	2.10749	0.035075	0.781736
ENSG00000167778	SPRYD3	-0.813699	0.386214	-2.10686	0.0351299	0.781736
ENSG00000100029	PES1	-1.17608	0.55841	-2.10612	0.0351937	0.781736	0.036728	0.772709
ENSG00000107290	SETX	0.75643	0.359357	2.10496	0.0352951	0.781736	0.0207273	0.72882
ENSG00000037042	TUBG2	-1.19006	0.56542	-2.10474	0.0353141	0.781736	0.0264833	0.72882
ENSG00000139926	FRMD6	1.11128	0.528543	2.10253	0.0355065	0.781736	0.0407564	0.782081
ENSG00000170037	CNTROB	-0.929772	0.442289	-2.10218	0.0355372	0.781736
ENSG00000169826	CSGALNACT2	1.14262	0.543618	2.10188	0.0355638	0.781736	0.0116179	0.687001
ENSG00000099991	CABIN1	-0.843805	0.40172	-2.10048	0.0356865	0.781736	0.00989661	0.682344
ENSG00000196131	VN1R2	2.12326	1.01091	2.10036	0.0356976	0.781736	0.0236491	0.72882
ENSG00000005249	PRKAR2B	0.919175	0.437751	2.09977	0.0357493	0.781736
ENSG00000123094	RASSF8	0.898647	0.428222	2.09855	0.0358563	0.781736	0.0128264	0.687001
ENSG00000135046	ANXA1	1.32045	0.629327	2.09819	0.0358885	0.781736
ENSG00000179335	CLK3	-0.975678	0.465062	-2.09795	0.0359092	0.781736	0.0412101	0.782201
ENSG00000101096	NFATC2	1.12708	0.537322	2.0976	0.0359407	0.781736
ENSG00000104859	CLASRP	-1.38668	0.6613	-2.0969	0.0360025	0.781736	0.027876	0.733922
ENSG00000116752	BCAS2	0.885848	0.422471	2.09682	0.0360091	0.781736	0.0312786	0.751185
ENSG00000106003	LFNG	1.89835	0.905363	2.09679	0.0360123	0.781736
ENSG00000083799	CYLD	0.945942	0.45127	2.09618	0.0360664	0.781736	0.0259081	0.72882
ENSG00000105278	ZFR2	-1.99145	0.950536	-2.09508	0.0361637	0.781736
ENSG00000116652	DLEU2L	1.55058	0.740304	2.09452	0.0362138	0.781736	0.0227409	0.72882
ENSG00000163788	SNRK	0.721474	0.344709	2.09299	0.03635	0.781736
ENSG00000169228	RAB24	-1.07886	0.515524	-2.09275	0.0363713	0.781736	0.018992	0.725863
ENSG00000105520	PLPPR2	-0.980623	0.468595	-2.09269	0.0363771	0.781736
ENSG00000130821	SLC6A8	-1.23299	0.589501	-2.09157	0.0364766	0.781736	0.0208583	0.72882
ENSG00000156860	FBRS	-1.18935	0.569103	-2.08987	0.0366291	0.781736	0.0314155	0.751185
ENSG00000121060	TRIM25	-0.84944	0.406649	-2.08888	0.0367189	0.781736	0.0393732	0.779443
ENSG00000068394	GPKOW	-0.900231	0.430986	-2.08877	0.0367283	0.781736	0.0452999	0.791757
ENSG00000187325	TAF9B	0.972019	0.465799	2.08678	0.0369084	0.781736
ENSG00000222046	DCDC2B	3.07096	1.4723	2.08583	0.036994	0.781736
ENSG00000077942	FBLN1	1.38179	0.662573	2.08548	0.0370254	0.781736
ENSG00000106853	PTGR1	-1.14583	0.549441	-2.08545	0.0370284	0.781736
ENSG00000197467	COL13A1	-1.60051	0.767503	-2.08534	0.037038	0.781736	0.0322704	0.751185
ENSG00000160282	FTCD	-3.09739	1.48539	-2.08524	0.0370478	0.781736
ENSG00000156875	MFSD14A	1.02217	0.490661	2.08326	0.0372278	0.781736	0.0405065	0.782081
ENSG00000130881	LRP3	-1.07954	0.51847	-2.08216	0.0373276	0.781736	0.0355199	0.767404
ENSG00000029363	BCLAF1	1.00646	0.483394	2.08206	0.0373366	0.781736	0.0325926	0.751185
ENSG00000108309	RUNDC3A	-1.02033	0.49006	-2.08205	0.0373376	0.781736
ENSG00000162004	CCDC78	-2.26894	1.08979	-2.08201	0.0373416	0.781736
ENSG00000127419	TMEM175	-1.34938	0.64822	-2.08167	0.0373723	0.781736	0.0267678	0.72882
ENSG00000107282	APBA1	-0.996347	0.478921	-2.0804	0.0374888	0.781736
ENSG00000102870	ZNF629	-0.816569	0.392516	-2.08035	0.0374936	0.781736	0.030183	0.750285
ENSG00000136754	ABI1	0.737925	0.354953	2.07894	0.0376232	0.781736
ENSG00000095981	KCNK16	-1.26028	0.606573	-2.0777	0.037737	0.781736
ENSG00000204909	SPINK9	-1.50163	0.722869	-2.07731	0.0377727	0.781736
ENSG00000189306	RRP7A	-1.01752	0.489982	-2.07665	0.0378338	0.781736	0.018864	0.725863
ENSG00000103245	CIAO3	-1.02841	0.495259	-2.07651	0.037847	0.781736	0.0373635	0.773699
ENSG00000108849	PPY	1.27359	0.613395	2.07629	0.0378669	0.781736	0.0325043	0.751185
ENSG00000196498	NCOR2	-1.17118	0.564253	-2.07562	0.0379289	0.781736	0.0175279	0.720765
ENSG00000119321	FKBP15	-0.694698	0.334699	-2.07559	0.0379315	0.781736
ENSG00000123505	AMD1	0.776766	0.374353	2.07496	0.0379905	0.781736
ENSG00000119630	PGF	-1.54269	0.743545	-2.07478	0.0380069	0.781736
ENSG00000099260	PALMD	1.31737	0.635025	2.07451	0.0380319	0.781736
ENSG00000139304	PTPRQ	2.3693	1.14229	2.07417	0.0380634	0.781736
ENSG00000143379	SETDB1	-0.73518	0.354469	-2.07403	0.0380762	0.781736
ENSG00000176490	DIRAS1	-1.03258	0.498036	-2.0733	0.0381442	0.781736
ENSG00000148053	NTRK2	0.965434	0.465834	2.07249	0.0382202	0.781736
ENSG00000068308	OTUD5	-0.644742	0.311133	-2.07224	0.0382428	0.781736	0.0457971	0.791757
ENSG00000198162	MAN1A2	0.893031	0.431166	2.0712	0.0383398	0.781736	0.0224682	0.72882
ENSG00000140092	FBLN5	1.48231	0.715697	2.07114	0.0383453	0.781736
ENSG00000164877	MICALL2	-1.22405	0.591236	-2.07033	0.0384218	0.781736	0.00731765	0.616722
ENSG00000151240	DIP2C	-0.665759	0.321677	-2.06965	0.0384851	0.781736
ENSG00000152402	GUCY1A2	0.982171	0.474633	2.06933	0.0385153	0.781736
ENSG00000180035	ZNF48	-1.21227	0.585844	-2.06927	0.038521	0.781736
ENSG00000071243	ING3	1.01771	0.491908	2.06891	0.0385549	0.781736	0.0267874	0.72882
ENSG00000169221	TBC1D10B	-0.890865	0.430628	-2.06876	0.0385691	0.781736
ENSG00000126464	PRR12	-1.08819	0.526133	-2.06827	0.0386146	0.781736	0.030719	0.751185
ENSG00000176108	CHMP6	-1.17273	0.567034	-2.06819	0.0386225	0.781736	0.0471013	0.795684
ENSG00000108244	KRT23	-1.96272	0.949105	-2.06797	0.0386425	0.781736
ENSG00000197283	SYNGAP1	-1.11445	0.538955	-2.06779	0.0386593	0.781736
ENSG00000135097	MSI1	-1.0471	0.506529	-2.0672	0.0387149	0.781736	0.0454109	0.791757
ENSG00000104267	CA2	1.63477	0.790933	2.06689	0.0387445	0.781736
ENSG00000144597	EAF1	0.893432	0.432404	2.0662	0.0388098	0.781736	0.045846	0.791757
ENSG00000163362	INAVA	0.949269	0.459477	2.06598	0.0388307	0.781736
ENSG00000111145	ELK3	0.937648	0.453868	2.06591	0.0388373	0.781736	0.0156583	0.71506
ENSG00000087086	FTL	-1.41412	0.684692	-2.06534	0.038891	0.781736
ENSG00000154736	ADAMTS5	1.15989	0.56179	2.06463	0.0389583	0.781736	0.0284746	0.736213
ENSG00000105220	GPI	-0.715858	0.346824	-2.06404	0.0390141	0.781736	0.0390606	0.778013
ENSG00000250722	SELENOP	0.96771	0.468844	2.06404	0.0390144	0.781736
ENSG00000198911	SREBF2	-0.608131	0.294808	-2.0628	0.0391317	0.781824	0.0265507	0.72882
ENSG00000106123	EPHB6	1.27491	0.618306	2.06195	0.0392128	0.781824
ENSG00000172554	SNTG2	-1.72233	0.835565	-2.06128	0.0392763	0.781824	0.0492201	0.798209
ENSG00000154124	OTULIN	0.69173	0.335589	2.06124	0.0392799	0.781824
ENSG00000148296	SURF6	-1.01666	0.493235	-2.0612	0.0392837	0.781824
ENSG00000144711	IQSEC1	-0.782109	0.379531	-2.06073	0.0393292	0.781824	0.0209728	0.72882
ENSG00000146054	TRIM7	-2.30784	1.12089	-2.05893	0.0395012	0.78374	0.01273	0.687001
ENSG00000133884	DPF2	-0.949429	0.461194	-2.05863	0.0395294	0.78374
ENSG00000078401	EDN1	1.29516	0.630284	2.05489	0.0398897	0.789847	0.0352588	0.767364
ENSG00000243449	C4orf48	-1.46787	0.714682	-2.05388	0.0399871	0.79074
ENSG00000223865	HLA-DPB1	1.31037	0.638585	2.052	0.0401701	0.793319
ENSG00000154277	UCHL1	-1.05052	0.512727	-2.0489	0.0404724	0.795023
ENSG00000130702	LAMA5	-0.989447	0.482957	-2.04872	0.040489	0.795023	0.00690537	0.616722
ENSG00000072071	ADGRL1	-0.968812	0.472988	-2.04828	0.0405324	0.795023	0.0420488	0.785504
ENSG00000122679	RAMP3	2.06312	1.00756	2.04763	0.0405958	0.795023
ENSG00000063169	BICRA	-1.11786	0.545997	-2.04738	0.040621	0.795023	0.0244938	0.72882
ENSG00000150457	LATS2	1.02291	0.499675	2.04716	0.0406425	0.795023
ENSG00000050165	DKK3	1.17581	0.574647	2.04613	0.0407432	0.795023	0.0399418	0.781915
ENSG00000172602	RND1	1.16788	0.570904	2.04567	0.0407889	0.795023
ENSG00000178700	DHFR2	-1.10292	0.539365	-2.04484	0.0408703	0.795023
ENSG00000099860	GADD45B	1.12785	0.551614	2.04463	0.0408916	0.795023
ENSG00000197766	CFD	2.51543	1.23039	2.04441	0.0409129	0.795023
ENSG00000148426	PROSER2	1.23804	0.605616	2.04426	0.0409275	0.795023
ENSG00000051128	HOMER3	-1.39576	0.682812	-2.04413	0.0409404	0.795023
ENSG00000186451	SPATA12	3.57475	1.74972	2.04305	0.0410478	0.795557
ENSG00000160229	ZNF66	-1.59138	0.779022	-2.04279	0.0410732	0.795557
ENSG00000198018	ENTPD7	0.883891	0.432927	2.04166	0.0411849	0.795781	0.0322844	0.751185
ENSG00000112936	C7	1.75232	0.858302	2.04161	0.0411901	0.795781
ENSG00000114529	C3orf52	0.937327	0.459431	2.04019	0.0413313	0.796651
ENSG00000112655	PTK7	-0.600416	0.29439	-2.03953	0.0413977	0.796651	0.00941547	0.664568
ENSG00000090565	RAB11FIP3	-1.24998	0.612878	-2.03952	0.0413982	0.796651	0.0280731	0.733922
ENSG00000157404	KIT	-1.52157	0.746227	-2.03902	0.041448	0.796651	0.0258458	0.72882
ENSG00000178568	ERBB4	1.35833	0.666631	2.0376	0.0415897	0.796651
ENSG00000114654	EFCC1	-1.37376	0.674215	-2.03757	0.0415928	0.796651	0.0407157	0.782081
ENSG00000164136	IL15	0.943822	0.463332	2.03703	0.041647	0.796651
ENSG00000136738	STAM	0.763386	0.374803	2.03677	0.0416733	0.796651
ENSG00000096060	FKBP5	1.21648	0.597503	2.03593	0.0417572	0.796651
ENSG00000164404	GDF9	1.76896	0.869125	2.03534	0.0418169	0.796651
ENSG00000183960	KCNH8	1.04643	0.514187	2.03511	0.0418394	0.796651	0.0192672	0.728413
ENSG00000244005	NFS1	-0.83978	0.412781	-2.03444	0.0419069	0.796651	0.0429915	0.785504
ENSG00000104332	SFRP1	2.02012	0.993025	2.03431	0.0419207	0.796651
ENSG00000165684	SNAPC4	-1.13594	0.558788	-2.03286	0.0420663	0.798286
ENSG00000015413	DPEP1	1.67841	0.825998	2.03198	0.0421552	0.798286
ENSG00000167291	TBC1D16	-1.09523	0.53909	-2.03162	0.0421922	0.798286	0.0093432	0.662506
ENSG00000115540	MOB4	0.723455	0.356289	2.03053	0.0423026	0.798286	0.0460823	0.792256
ENSG00000177463	NR2C2	-0.711722	0.350529	-2.03042	0.0423137	0.798286
ENSG00000156804	FBXO32	1.02843	0.50663	2.02994	0.042363	0.798286
ENSG00000073169	SELENOO	-1.18127	0.582109	-2.0293	0.0424275	0.798286	0.0135826	0.69898
ENSG00000198198	SZT2	-0.959877	0.473465	-2.02735	0.0426271	0.798286
ENSG00000119862	LGALSL	0.861986	0.425264	2.02694	0.0426682	0.798286
ENSG00000113068	PFDN1	0.990313	0.488675	2.02653	0.0427108	0.798286
ENSG00000182872	RBM10	-0.824735	0.407049	-2.02613	0.0427512	0.798286	0.039339	0.779443
ENSG00000178950	GAK	-0.940314	0.464184	-2.02573	0.0427921	0.798286	0.0227921	0.72882
ENSG00000226321	CROCC2	-3.25968	1.60955	-2.02521	0.0428454	0.798286
ENSG00000150459	SAP18	0.785698	0.387966	2.02517	0.0428497	0.798286	0.0449108	0.791757
ENSG00000101004	NINL	-1.01022	0.498959	-2.02465	0.0429029	0.798286	0.0499045	0.799044
ENSG00000176720	BOK	-1.00161	0.494956	-2.02363	0.0430087	0.798286	0.0460019	0.791757
ENSG00000176619	LMNB2	-1.24679	0.616125	-2.0236	0.0430109	0.798286	0.0161819	0.716628
ENSG00000118898	PPL	-1.03306	0.510545	-2.02345	0.0430271	0.798286
ENSG00000124535	WRNIP1	-0.91334	0.451433	-2.0232	0.0430524	0.798286	0.0298186	0.74848
ENSG00000144655	CSRNP1	1.25918	0.62304	2.02103	0.0432769	0.800317
ENSG00000108387	SEPTIN4	1.78707	0.884248	2.02101	0.043279	0.800317
ENSG00000142676	RPL11	1.16678	0.577762	2.01948	0.0434369	0.80172	0.0319018	0.751185
ENSG00000183570	PCBP3	-1.63268	0.80864	-2.01905	0.043482	0.80172
ENSG00000008300	CELSR3	-1.06243	0.526284	-2.01874	0.0435141	0.80172
ENSG00000139044	B4GALNT3	-0.803289	0.398104	-2.01779	0.0436136	0.802575
ENSG00000099381	SETD1A	-1.29063	0.640064	-2.01641	0.0437576	0.804246
ENSG00000179388	EGR3	1.14827	0.569822	2.01513	0.0438905	0.805709
ENSG00000105825	TFPI2	1.54411	0.766857	2.01355	0.0440565	0.807775	0.0235201	0.72882
ENSG00000197785	ATAD3A	-0.788431	0.391907	-2.01178	0.0442431	0.80855	0.0267233	0.72882
ENSG00000203883	SOX18	-2.0391	1.01362	-2.01169	0.0442522	0.80855
ENSG00000122085	MTERF4	-0.916854	0.45583	-2.0114	0.0442837	0.80855
ENSG00000147180	ZNF711	1.08627	0.540535	2.00962	0.0444709	0.80855
ENSG00000049769	PPP1R3F	-1.0538	0.524569	-2.00889	0.0445491	0.80855
ENSG00000172889	EGFL7	-1.16808	0.581504	-2.00873	0.0445658	0.80855	0.0267328	0.72882
ENSG00000154479	CFAP210	1.62073	0.806894	2.00861	0.0445787	0.80855	0.0215196	0.72882
ENSG00000214787	MS4A4E	-1.47957	0.73676	-2.00821	0.0446209	0.80855	0.022512	0.72882
ENSG00000115207	GTF3C2	-0.82462	0.410654	-2.00806	0.0446366	0.80855
ENSG00000188827	SLX4	-1.04282	0.51942	-2.00765	0.04468	0.80855
ENSG00000165891	E2F7	1.76062	0.876984	2.00758	0.0446875	0.80855
ENSG00000187837	H1-2	1.10359	0.550112	2.00612	0.0448439	0.808661
ENSG00000053900	ANAPC4	0.793524	0.395604	2.00585	0.0448717	0.808661
ENSG00000188878	FBF1	-1.17483	0.585792	-2.00555	0.0449047	0.808661
ENSG00000163874	ZC3H12A	1.13407	0.565536	2.00531	0.0449301	0.808661
ENSG00000117614	SYF2	1.19367	0.595369	2.00493	0.0449708	0.808661	0.0238211	0.72882
ENSG00000164929	BAALC	1.32381	0.660413	2.00452	0.0450148	0.808661	0.021088	0.72882
ENSG00000168928	CTRB2	1.69592	0.846508	2.00343	0.045131	0.809506
ENSG00000159388	BTG2	1.0651	0.531854	2.00261	0.045219	0.809506
ENSG00000214655	ZSWIM8	-0.702552	0.350824	-2.00258	0.0452226	0.809506	0.0382655	0.776084
ENSG00000102218	RP2	0.95163	0.475467	2.00146	0.0453424	0.810689
ENSG00000131653	TRAF7	-0.875759	0.437732	-2.00067	0.0454274	0.811231	0.00989413	0.682344
ENSG00000204950	LRRC10B	-1.40917	0.70452	-2.00019	0.04548	0.811231
ENSG00000155666	KDM8	-1.83108	0.915884	-1.99925	0.0455817	0.812081
ENSG00000110429	FBXO3	0.666164	0.333504	1.99747	0.0457744	0.812081	0.0319227	0.751185
ENSG00000180539	LINC02908	-2.93093	1.46752	-1.9972	0.045803	0.812081
ENSG00000153395	LPCAT1	-0.916907	0.459127	-1.99707	0.0458181	0.812081
ENSG00000065320	NTN1	-1.08794	0.544875	-1.99668	0.0458599	0.812081
ENSG00000096384	HSP90AB1	1.16623	0.584171	1.99639	0.045892	0.812081	0.0365021	0.772709
ENSG00000121900	TMEM54	-1.17047	0.586328	-1.99628	0.045904	0.812081
ENSG00000228672	PROB1	-1.97181	0.988217	-1.99532	0.0460078	0.812536
ENSG00000153094	BCL2L11	0.764996	0.38359	1.99431	0.0461186	0.812536
ENSG00000117425	PTCH2	-1.57085	0.788407	-1.99243	0.0463235	0.812536
ENSG00000164164	OTUD4	0.607955	0.305223	1.99184	0.0463889	0.812536
ENSG00000163331	DAPL1	1.26647	0.63587	1.99171	0.0464031	0.812536
ENSG00000114853	ZBTB47	-1.38994	0.698346	-1.99033	0.0465543	0.812536	0.0431646	0.785504
ENSG00000123095	BHLHE41	0.720088	0.361822	1.99017	0.0465724	0.812536
ENSG00000164061	BSN	-1.08093	0.543543	-1.98867	0.0467372	0.812536
ENSG00000141867	BRD4	-0.933656	0.469488	-1.98867	0.0467377	0.812536
ENSG00000162642	C1orf52	0.970859	0.48832	1.98816	0.046794	0.812536
ENSG00000137337	MDC1	-0.905456	0.455728	-1.98683	0.0469409	0.812536
ENSG00000183638	RP1L1	-2.38036	1.19812	-1.98676	0.0469495	0.812536
ENSG00000204580	DDR1	-0.676354	0.340435	-1.98674	0.0469517	0.812536
ENSG00000115825	PRKD3	0.89053	0.448266	1.98661	0.0469655	0.812536	0.0308304	0.751185
ENSG00000127585	FBXL16	-1.17559	0.591758	-1.9866	0.0469664	0.812536	0.0232952	0.72882
ENSG00000124203	ZNF831	2.06004	1.03699	1.98655	0.0469721	0.812536	0.0407199	0.782081
ENSG00000007047	MARK4	-0.902846	0.454548	-1.98625	0.0470057	0.812536	0.00394965	0.613353
ENSG00000130714	POMT1	-0.938677	0.472611	-1.98615	0.0470165	0.812536
ENSG00000118363	SPCS2	1.16302	0.585666	1.98581	0.0470546	0.812536	0.0257479	0.72882
ENSG00000142208	AKT1	-0.749973	0.377863	-1.98478	0.0471694	0.812536	0.0264568	0.72882
ENSG00000205363	INSYN1	-1.19455	0.601938	-1.9845	0.0472004	0.812536
ENSG00000071967	CYBRD1	1.18207	0.595668	1.98444	0.047207	0.812536
ENSG00000139197	PEX5	-0.712434	0.359031	-1.98433	0.0472195	0.812536
ENSG00000135077	HAVCR2	-1.42247	0.716857	-1.98432	0.0472205	0.812536	0.0457149	0.791757
ENSG00000204237	OXLD1	-1.2032	0.606594	-1.98353	0.0473081	0.813117
ENSG00000140107	SLC25A47	2.94305	1.48468	1.98227	0.0474488	0.813518
ENSG00000120727	PAIP2	1.1612	0.585858	1.98205	0.0474738	0.813518	0.0115989	0.687001
ENSG00000179262	RAD23A	-0.892725	0.450615	-1.98113	0.047577	0.813518
ENSG00000167566	NCKAP5L	-0.987687	0.498854	-1.97991	0.0477134	0.813518	0.00784999	0.626849
ENSG00000221953	LINC02897	-1.4533	0.734036	-1.97988	0.0477175	0.813518	0.0281027	0.733922
ENSG00000179954	SSC5D	-1.3163	0.664874	-1.97978	0.0477284	0.813518
ENSG00000120533	ENY2	0.963326	0.486612	1.97966	0.0477419	0.813518	0.0477934	0.796176
ENSG00000136854	STXBP1	-0.624522	0.31552	-1.97934	0.0477775	0.813518
ENSG00000154582	ELOC	0.679326	0.343315	1.97872	0.0478472	0.813518
ENSG00000114650	SCAP	-0.699326	0.353459	-1.97852	0.0478698	0.813518	0.0266805	0.72882
ENSG00000187678	SPRY4	0.92987	0.470105	1.978	0.0479282	0.813595	0.033561	0.757188
ENSG00000111215	PRR4	-2.28901	1.15771	-1.97719	0.0480201	0.813777	0.0424518	0.785504
ENSG00000105755	ETHE1	-1.28634	0.65067	-1.97696	0.0480467	0.813777
ENSG00000070814	TCOF1	-1.18449	0.5994	-1.97613	0.0481399	0.813812
ENSG00000253797	UTP14C	-0.692823	0.350621	-1.97599	0.0481564	0.813812
ENSG00000196569	LAMA2	1.52094	0.770472	1.97404	0.0483772	0.816628
ENSG00000181090	EHMT1	-0.741442	0.375689	-1.97356	0.0484323	0.816646	0.0429699	0.785504
ENSG00000085433	WDR47	0.606728	0.30779	1.97124	0.0486961	0.820178
ENSG00000135316	SYNCRIP	0.613732	0.311739	1.96874	0.0489835	0.82212	0.0411194	0.782081
ENSG00000166289	PLEKHF1	1.31465	0.667935	1.96823	0.049041	0.82212
ENSG00000125266	EFNB2	0.932788	0.473958	1.96808	0.0490588	0.82212
ENSG00000126746	ZNF384	-0.799007	0.406065	-1.96768	0.0491047	0.82212
ENSG00000196663	TECPR2	-0.968345	0.492227	-1.96727	0.0491518	0.82212
ENSG00000100075	SLC25A1	-0.957547	0.487065	-1.96595	0.049304	0.82212	0.0441774	0.786996
ENSG00000101384	JAG1	0.902188	0.459033	1.96541	0.049367	0.82212
ENSG00000186377	CYP4X1	2.31856	1.17972	1.96535	0.0493738	0.82212
ENSG00000101972	STAG2	0.736723	0.374873	1.96526	0.049384	0.82212	0.019244	0.728413
ENSG00000080293	SCTR	1.47032	0.748901	1.9633	0.0496115	0.82212
ENSG00000171811	CFAP46	-1.52369	0.776276	-1.96282	0.0496666	0.82212
ENSG00000109501	WFS1	-0.953854	0.485973	-1.96277	0.0496725	0.82212	0.0498945	0.799044
ENSG00000142459	EVI5L	-1.04334	0.53171	-1.96224	0.0497345	0.82212
ENSG00000087152	ATXN7L3	-0.870872	0.44399	-1.96147	0.0498245	0.82212
ENSG00000174500	GCSAM	2.48178	1.2654	1.96126	0.0498488	0.82212
ENSG00000134590	RTL8C	-0.830114	0.423413	-1.96053	0.0499336	0.82212
ENSG00000213722	DDAH2						0.0015006	0.49446
ENSG00000215790	SLC35E2A						0.00354378	0.613353
ENSG00000174695	TMEM167A						0.0037111	0.613353
ENSG00000105298	CACTIN						0.00390339	0.613353
ENSG00000168159	RNF187						0.00420059	0.613353
ENSG00000142453	CARM1						0.00470534	0.613353
ENSG00000132819	RBM38						0.00511122	0.613353
ENSG00000179886	TIGD5						0.00566831	0.613353
ENSG00000149571	KIRREL3						0.00625007	0.613353
ENSG00000100241	SBF1						0.00733089	0.616722
ENSG00000128268	MGAT3						0.00803736	0.626849
ENSG00000173272	MZT2A						0.00852955	0.629185
ENSG00000100359	SGSM3						0.00858825	0.629185
ENSG00000185122	HSF1						0.0100331	0.682344
ENSG00000165912	PACSIN3						0.0102956	0.687001
ENSG00000198715	GLMP						0.011139	0.687001
ENSG00000167685	ZNF444						0.0112513	0.687001
ENSG00000162066	AMDHD2						0.0112602	0.687001
ENSG00000105701	FKBP8						0.012004	0.687001
ENSG00000146166	LGSN						0.0120924	0.687001
ENSG00000177728	TMEM94						0.0122844	0.687001
ENSG00000181444	ZNF467						0.0123628	0.687001
ENSG00000127663	KDM4B						0.0125329	0.687001
ENSG00000196502	SULT1A1						0.0129204	0.687001
ENSG00000029993	HMGB3						0.0129301	0.687001
ENSG00000164897	TMUB1						0.012948	0.687001
ENSG00000187498	COL4A1						0.0133846	0.696623
ENSG00000165905	LARGE2						0.0134542	0.696623
ENSG00000114405	CEP15						0.0136332	0.699246
ENSG00000074660	SCARF1						0.0142894	0.708786
ENSG00000176978	DPP7						0.0144256	0.708786
ENSG00000118939	UCHL3						0.0147913	0.708786
ENSG00000165322	ARHGAP12						0.0150316	0.709484
ENSG00000172785	ZNG1A						0.0153126	0.71506
ENSG00000118200	CAMSAP2						0.0156106	0.71506
ENSG00000215029	TCP11X2						0.0156448	0.71506
ENSG00000269103	Metazoa_SRP						0.0158586	0.716628
ENSG00000069399	BCL3						0.0160052	0.716628
ENSG00000178636	MRPL42P1						0.0162259	0.716628
ENSG00000167508	MVD						0.0163939	0.716628
ENSG00000166813	KIF7						0.0164599	0.716869
ENSG00000103549	RNF40						0.0165392	0.716869
ENSG00000126456	IRF3						0.0169297	0.720765
ENSG00000134490	TMEM241						0.0169682	0.720765
ENSG00000088899	LZTS3						0.0170833	0.720765
ENSG00000175274	TP53I11						0.0173444	0.720765
ENSG00000100360	IFT27						0.0175283	0.720765
ENSG00000172020	GAP43						0.017849	0.720765
ENSG00000256188	TAS2R30						0.0178895	0.720765
ENSG00000099821	POLRMT						0.0180956	0.720765
ENSG00000025770	NCAPH2						0.0181933	0.720765
ENSG00000169692	AGPAT2						0.0182563	0.720765
ENSG00000177576	C18orf32						0.0182959	0.720765
ENSG00000204677	FAM153CP						0.018599	0.725044
ENSG00000163359	COL6A3						0.0186201	0.725044
ENSG00000077454	LRCH4						0.0199342	0.72882
ENSG00000160410	SHKBP1						0.0201629	0.72882
ENSG00000133169	BEX1						0.0201744	0.72882
ENSG00000164880	INTS1						0.0212642	0.72882
ENSG00000154642	C21orf91						0.0214809	0.72882
ENSG00000167861	HID1						0.022116	0.72882
ENSG00000196476	C20orf96						0.0223852	0.72882
ENSG00000152413	HOMER1						0.0225278	0.72882
ENSG00000149970	CNKSR2						0.0226202	0.72882
ENSG00000129946	SHC2						0.0228881	0.72882
ENSG00000198028	ZNF560						0.0230272	0.72882
ENSG00000146830	GIGYF1						0.0231899	0.72882
ENSG00000179832	MROH1						0.0232175	0.72882
ENSG00000135245	HILPDA						0.0233429	0.72882
ENSG00000163394	CCKAR						0.0234393	0.72882
ENSG00000103126	AXIN1						0.0236777	0.72882
ENSG00000149182	ARFGAP2						0.0237002	0.72882
ENSG00000179588	ZFPM1						0.0239216	0.72882
ENSG00000100429	HDAC10						0.0240814	0.72882
ENSG00000167608	TMC4						0.0244389	0.72882
ENSG00000105321	CCDC9						0.0244438	0.72882
ENSG00000134049	IER3IP1						0.0244679	0.72882
ENSG00000171703	TCEA2						0.0245756	0.72882
ENSG00000099849	RASSF7						0.0245929	0.72882
ENSG00000167363	FN3K						0.0246271	0.72882
ENSG00000125826	RBCK1						0.0246812	0.72882
ENSG00000111671	SPSB2						0.0247177	0.72882
ENSG00000105486	LIG1						0.0247936	0.72882
ENSG00000135338	LCA5						0.0251298	0.72882
ENSG00000079805	DNM2						0.0252716	0.72882
ENSG00000177731	FLII						0.0252839	0.72882
ENSG00000186951	PPARA						0.0252855	0.72882
ENSG00000122545	SEPTIN7						0.025488	0.72882
ENSG00000002822	MAD1L1						0.0255926	0.72882
ENSG00000186635	ARAP1						0.0256181	0.72882
ENSG00000105229	PIAS4						0.0257112	0.72882
ENSG00000244165	P2RY11						0.0257736	0.72882
ENSG00000089351	GRAMD1A						0.0259039	0.72882
ENSG00000173928	SWSAP1						0.0259095	0.72882
ENSG00000013364	MVP						0.026055	0.72882
ENSG00000247077	PGAM5						0.0262037	0.72882
ENSG00000139344	AMDHD1						0.0262242	0.72882
ENSG00000110448	CD5						0.0262319	0.72882
ENSG00000074964	ARHGEF10L						0.0262665	0.72882
ENSG00000182087	TMEM259						0.026316	0.72882
ENSG00000179284	DAND5						0.0264697	0.72882
ENSG00000196576	PLXNB2						0.0266587	0.72882
ENSG00000111790	FGFR1OP2						0.0266743	0.72882
ENSG00000013810	TACC3						0.0267704	0.72882
ENSG00000074855	ANO8						0.0268354	0.72882
ENSG00000076826	CAMSAP3						0.0268396	0.72882
ENSG00000151917	BEND6						0.0270219	0.72882
ENSG00000116661	FBXO2						0.0270563	0.72882
ENSG00000167702	KIFC2						0.0270592	0.72882
ENSG00000077463	SIRT6						0.0271801	0.72882
ENSG00000170265	ZNF282						0.0272252	0.72882
ENSG00000100321	SYNGR1						0.0272254	0.72882
ENSG00000152795	HNRNPDL						0.0272449	0.72882
ENSG00000215305	VPS16						0.0272852	0.72882
ENSG00000174586	ZNF497						0.0274356	0.730366
ENSG00000100263	RHBDD3						0.0275171	0.73127
ENSG00000123933	MXD4						0.0281454	0.733922
ENSG00000109062	NHERF1						0.0281526	0.733922
ENSG00000176946	THAP4						0.0289927	0.74147
ENSG00000165169	DYNLT3						0.0290574	0.74147
ENSG00000099814	CEP170B						0.0293206	0.744481
ENSG00000107281	NPDC1						0.0297408	0.748182
ENSG00000128284	APOL3						0.0299317	0.748983
ENSG00000127527	EPS15L1						0.030082	0.748983
ENSG00000112851	ERBIN						0.0302386	0.750454
ENSG00000205250	E2F4						0.0304561	0.751185
ENSG00000130529	TRPM4						0.0306031	0.751185
ENSG00000059145	UNKL						0.0306067	0.751185
ENSG00000105376	ICAM5						0.0310348	0.751185
ENSG00000139343	SNRPF						0.0312123	0.751185
ENSG00000145911	N4BP3						0.0312324	0.751185
ENSG00000138834	MAPK8IP3						0.0313326	0.751185
ENSG00000072110	ACTN1						0.0313724	0.751185
ENSG00000100242	SUN2						0.0314164	0.751185
ENSG00000186994	KANK3						0.0320146	0.751185
ENSG00000163743	RCHY1						0.0320599	0.751185
ENSG00000139718	SETD1B						0.0320779	0.751185
ENSG00000088881	EBF4						0.0321085	0.751185
ENSG00000138495	COX17						0.0322237	0.751185
ENSG00000184156	KCNQ3						0.0323157	0.751185
ENSG00000180440	SERTM1						0.0324097	0.751185
ENSG00000107331	ABCA2						0.0325199	0.751185
ENSG00000255874	PRECSIT						0.0325286	0.751185
ENSG00000088367	EPB41L1						0.0325733	0.751185
ENSG00000221843	SPATA31H1						0.0326345	0.751185
ENSG00000164934	DCAF13						0.0326543	0.751185
ENSG00000160113	NR2F6						0.0326602	0.751185
ENSG00000104112	SCG3						0.0328189	0.753708
ENSG00000100031	GGT1						0.032965	0.755721
ENSG00000129009	ISLR						0.0330048	0.755721
ENSG00000137100	DCTN3						0.0332808	0.757188
ENSG00000133256	PDE6B						0.0334353	0.757188
ENSG00000165410	CFL2						0.0335092	0.757188
ENSG00000182871	COL18A1						0.033539	0.757188
ENSG00000102901	CENPT						0.033641	0.757884
ENSG00000076928	ARHGEF1						0.0340332	0.76277
ENSG00000173531	MST1						0.0340721	0.76277
ENSG00000106392	C1GALT1						0.0341347	0.76277
ENSG00000107874	CUEDC2						0.0341554	0.76277
ENSG00000172058	SERF1A						0.0343619	0.763731
ENSG00000160685	ZBTB7B						0.0343969	0.763731
ENSG00000064961	HMG20B						0.0348202	0.766954
ENSG00000143842	SOX13						0.0348336	0.766954
ENSG00000196787	H2AC11						0.0348794	0.766954
ENSG00000188986	NELFB						0.0349525	0.766954
ENSG00000112053	SLC26A8						0.0350804	0.767364
ENSG00000183048	SLC25A10						0.0351442	0.767364
ENSG00000116586	LAMTOR2						0.0353234	0.767404
ENSG00000169738	DCXR						0.0354602	0.767404
ENSG00000169718	DUS1L						0.035518	0.767404
ENSG00000177706	FAM20C						0.0357588	0.770168
ENSG00000163754	GYG1						0.0361387	0.772709
ENSG00000174720	LARP7						0.0362567	0.772709
ENSG00000135100	HNF1A						0.0362655	0.772709
ENSG00000068137	PLEKHH3						0.0363481	0.772709
ENSG00000091009	RBM27						0.0363672	0.772709
ENSG00000172175	MALT1						0.0364963	0.772709
ENSG00000110944	IL23A						0.0365696	0.772709
ENSG00000164889	SLC4A2						0.036669	0.772709
ENSG00000102409	BEX4						0.0367285	0.772709
ENSG00000152049	KCNE4						0.0368118	0.772709
ENSG00000030582	GRN						0.0368422	0.772709
ENSG00000160959	LRRC14						0.0370123	0.773699
ENSG00000164346	NSA2						0.0371183	0.773699
ENSG00000134871	COL4A2						0.0372824	0.773699
ENSG00000102890	ELMO3						0.0375058	0.773699
ENSG00000136560	TANK						0.0375174	0.773699
ENSG00000109771	LRP2BP						0.037528	0.773699
ENSG00000062822	POLD1						0.0375415	0.773699
ENSG00000112511	PHF1						0.0375996	0.773699
ENSG00000116691	MIIP						0.0376421	0.773699
ENSG00000108590	MED31						0.0376873	0.773699
ENSG00000185033	SEMA4B						0.0377019	0.773699
ENSG00000128524	ATP6V1F						0.0377244	0.773699
ENSG00000173327	MAP3K11						0.0378799	0.773699
ENSG00000167962	ZNF598						0.0378931	0.773699
ENSG00000099364	FBXL19						0.0382356	0.776084
ENSG00000174775	HRAS						0.038294	0.776084
ENSG00000148300	REXO4						0.0383943	0.776084
ENSG00000135940	COX5B						0.0385226	0.776084
ENSG00000166200	COPS2						0.0388362	0.778013
ENSG00000089847	ANKRD24						0.0389298	0.778013
ENSG00000169992	NLGN2						0.0390852	0.778013
ENSG00000165669	FAM204A						0.0394103	0.779443
ENSG00000163818	LZTFL1						0.0396189	0.779808
ENSG00000061337	LZTS1						0.0396315	0.779808
ENSG00000100580	TMED8						0.0398194	0.781507
ENSG00000113739	STC2						0.0407842	0.782081
ENSG00000161013	MGAT4B						0.0408244	0.782081
ENSG00000101400	SNTA1						0.0408292	0.782081
ENSG00000242802	AP5Z1						0.0408597	0.782081
ENSG00000108352	RAPGEFL1						0.0409049	0.782081
ENSG00000037757	MRI1						0.0409085	0.782081
ENSG00000213047	DENND1B						0.040924	0.782081
ENSG00000100266	PACSIN2						0.0409307	0.782081
ENSG00000113575	PPP2CA						0.0410619	0.782081
ENSG00000166598	HSP90B1						0.0410702	0.782081
ENSG00000204060	FOXO6						0.0413054	0.782201
ENSG00000110172	CHORDC1						0.0414208	0.782201
ENSG00000144476	ACKR3						0.0414306	0.782201
ENSG00000221968	FADS3						0.0415567	0.783455
ENSG00000170802	FOXN2						0.0418785	0.785283
ENSG00000184428	TOP1MT						0.0418932	0.785283
ENSG00000085117	CD82						0.0419122	0.785283
ENSG00000163945	UVSSA						0.0421891	0.785504
ENSG00000203667	COX20						0.0421958	0.785504
ENSG00000183578	TNFAIP8L3						0.042303	0.785504
ENSG00000102302	FGD1						0.042361	0.785504
ENSG00000101474	APMAP						0.0424004	0.785504
ENSG00000117152	RGS4						0.0424832	0.785504
ENSG00000205707	ETFRF1						0.0425216	0.785504
ENSG00000227500	SCAMP4						0.0426103	0.785504
ENSG00000140521	POLG						0.0429264	0.785504
ENSG00000170448	NFXL1						0.0429594	0.785504
ENSG00000203485	INF2						0.0431717	0.785504
ENSG00000132846	ZBED3						0.0432692	0.785701
ENSG00000135324	MRAP2						0.0434677	0.785701
ENSG00000122966	CIT						0.0435654	0.785701
ENSG00000167967	E4F1						0.0436078	0.785701
ENSG00000104904	OAZ1						0.0436593	0.785701
ENSG00000154099	DNAAF1						0.0436805	0.785701
ENSG00000258947	TUBB3						0.0437977	0.785701
ENSG00000141252	VPS53						0.0438118	0.785701
ENSG00000119669	IRF2BPL						0.0439837	0.786747
ENSG00000140832	MARVELD3						0.0440742	0.786747
ENSG00000139973	SYT16						0.0440746	0.786747
ENSG00000067715	SYT1						0.0443033	0.788068
ENSG00000165997	ARL5B						0.0443535	0.788068
ENSG00000103253	HAGHL						0.044412	0.788197
ENSG00000005007	UPF1						0.044531	0.789399
ENSG00000008226	DLEC1						0.0446124	0.789454
ENSG00000167548	KMT2D						0.0446367	0.789454
ENSG00000163069	SGCB						0.0452375	0.791757
ENSG00000079432	CIC						0.0452458	0.791757
ENSG00000214022	REPIN1						0.0452931	0.791757
ENSG00000099308	MAST3						0.0453269	0.791757
ENSG00000133800	LYVE1						0.0453934	0.791757
ENSG00000250479	CHCHD10						0.0455423	0.791757
ENSG00000116017	ARID3A						0.0456442	0.791757
ENSG00000058600	POLR3E						0.0458299	0.791757
ENSG00000185634	SHC4						0.0459088	0.791757
ENSG00000106025	TSPAN12						0.045913	0.791757
ENSG00000113810	SMC4						0.0459519	0.791757
ENSG00000214063	TSPAN4						0.0459718	0.791757
ENSG00000100417	PMM1						0.0462411	0.793212
ENSG00000177283	FZD8						0.0463778	0.793325
ENSG00000108465	CDK5RAP3						0.0463824	0.793325
ENSG00000177374	HIC1						0.04641	0.793325
ENSG00000166173	LARP6						0.0464542	0.793325
ENSG00000135269	TES						0.0465054	0.793325
ENSG00000173391	OLR1						0.0466052	0.794146
ENSG00000149925	ALDOA						0.0466715	0.794396
ENSG00000172663	TMEM134						0.0467524	0.794894
ENSG00000088888	MAVS						0.0468095	0.794986
ENSG00000180902	D2HGDH						0.0468811	0.795325
ENSG00000129925	PGAP6						0.046985	0.795414
ENSG00000068120	COASY						0.0469897	0.795414
ENSG00000099804	CDC34						0.0471091	0.795684
ENSG00000170892	TSEN34						0.0471725	0.79588
ENSG00000175221	MED16						0.0476069	0.796176
ENSG00000177663	IL17RA						0.0476183	0.796176
ENSG00000198816	ZNF358						0.0477019	0.796176
ENSG00000059758	CDK17						0.0477634	0.796176
ENSG00000183963	SMTN						0.0478359	0.796176
ENSG00000058673	ZC3H11A						0.0479245	0.796176
ENSG00000129911	KLF16						0.0479558	0.796176
ENSG00000104936	DMPK						0.0479991	0.796176
ENSG00000141994	DUS3L						0.0481227	0.796176
ENSG00000171045	TSNARE1						0.048126	0.796176
ENSG00000136807	CDK9						0.048157	0.796176
ENSG00000187244	BCAM						0.0482294	0.796176
ENSG00000187479	C11orf96						0.0482657	0.796176
ENSG00000171159	BBLN						0.0482766	0.796176
ENSG00000163319	MRPS18C						0.0483733	0.796917
ENSG00000132182	NUP210						0.0485251	0.798209
ENSG00000174010	KLHL15						0.048688	0.798209
ENSG00000141556	TBCD						0.0486921	0.798209
ENSG00000104964	TLE5						0.0487024	0.798209
ENSG00000174672	BRSK2						0.0490336	0.798209
ENSG00000141905	NFIC						0.0491704	0.798209
ENSG00000186891	TNFRSF18						0.0492167	0.798209
ENSG00000148090	AUH						0.0492871	0.798209
ENSG00000196405	EVL						0.0494282	0.798209
ENSG00000175727	MLXIP						0.0494986	0.798209
ENSG00000185736	ADARB2						0.0495479	0.798209
ENSG00000104960	PTOV1						0.0496146	0.798209
ENSG00000073584	SMARCE1						0.0496147	0.798209
ENSG00000127415	IDUA						0.0496471	0.798209
ENSG00000161671	EMC10						0.04966	0.798209
ENSG00000084070	SMAP2						0.0496807	0.798209
ENSG00000170860	LSM3						0.0496968	0.798209
Gray shading indicates adjusted p<0.1; "N=9" indicates analysis excluding a single sample containing acinar pancreatic cells in addition to beta cells; fold change - FC, lfcSE - standard error of the log2(Fold Change) estimate

## Sheet: Table S2
Supplementary Table 2. Top 20 GO Biological Processes and all KEGG Pathways (p<0.05) represented by transcripts differentially abundant (Ward p<0.05) in diabetic vs non-diabetic islet samples
Biological Process/Pathway	Database	Direction	P Value (N=10)	adjusted P Value (N=10)	log2err	ES	NES (N=10)	size (N=10)	Leading Differentially Abundant Transcripts (N=10)	P Value (N=9)	adjusted P Value (N=9)	NES (N=9)	size (N=9)	leadingEdge (N=9)
NEGATIVE REGULATION OF INTRACELLULAR SIGNAL TRANSDUCTION	GO Biological Processes	Up	2.75e-05	0.231678	0.57561	0.579883	1.63233	457	PPM1N ATF3 PKHD1 ERRFI1 VEPH1 EPHA2 DUSP10 TNFAIP3 RGS2 LMO3 RABGEF1 HERPUD1 SH3RF2 LRRK2 SLIT2 DDIT3 DNAJA1 SFRP1 DUSP1 PLAUR GBP1 F2RL1 NR1D1 FBLN1 DUSP2 SPRY2 ZC3H12A DDX3X PAQR3 CAV1 SFRP5 DUSP5 TAF9B CYLD PLEK SPRY4 MYC CIT PPP2CA MYADM DLC1 CCN3 MAP2K3 CILP HOMER2 RORA HSPA1A ARHGAP42 CXCL12 MIOS ARHGAP12 RIOK3 BMT2 DYRK1A EZR BCL6 PDE3B NLRP3 SPRY3 SIRPA TLR4 DYRK2 DUSP6 APOE TANK TSSK3 SL…	5.5e-05	0.233212	1.48431	457	PPM1N,ATF3,ERRFI1,DDIT3,TNFAIP3,PKHD1,EPHA2,DNAJA1,RGS2,RABGEF1,DUSP10,VEPH1,SFRP1,PLAUR,F2RL1,LRRK2,PAQR3,SLIT2,HERPUD1,DUSP2,LMO3,ARHGAP12,CIT,CYLD,SPRY4,PPP2CA,DUSP1,TANK,SH3RF2,TAF9B,DUSP5,GBP1,DDX3X,BMT2,PDE3B,SPRY2,MYADM,ARHGAP42,RORA,CAV1,DDIAS,MIOS,RASA2,DYRK2,DYRK1A,SPRY3,USP47,CCN3,EZR,UACA,BANK1,BAG5,INS,PDE10A,SIRPA,SIRT1,FBLN1,HELLS,RRM2B,GPS2
POTASSIUM ION IMPORT ACROSS PLASMA MEMBRANE	GO Biological Processes	Down	0.000128711	0.542132	0.518848	-0.824621	-1.76595	34	ATP4A HCN4 HCN2 KCNJ6 KCNH2 ABCC8 ATP1A3 SLC12A5
VASCULAR ENDOTHELIAL GROWTH FACTOR RECEPTOR 2 BINDING	GO Biological Processes	Down	0.000330154	0.610624	0.498493	-0.969576	-1.59147	8	VEGFA CADM4
HYDROLASE ACTIVITY HYDROLYZING O GLYCOSYL COMPOUNDS	GO Biological Processes	Up	0.000447747	0.610624	0.498493	0.80603	1.91732	72	AMY2A AMY2B MAN1A2
VASCULAR ENDOTHELIAL GROWTH FACTOR RECEPTOR BINDING	GO Biological Processes	Down	0.000488117	0.610624	0.498493	-0.93613	-1.66628	13	VEGFA CADM4 PGF
GBAF COMPLEX	GO Biological Processes	Down	0.000565802	0.610624	0.477271	-0.900555	-1.63353	14	SMARCA4 BICRA ACTL6B
VOLTAGE GATED MONOATOMIC CATION CHANNEL ACTIVITY	GO Biological Processes	Down	0.000606165	0.610624	0.477271	-0.659036	-1.64213	100	CACNA1H HCN4 HCN2 CACNA1B CACNA1C KCNJ6 KCNK3 KCNG1 KCNH2 ABCC8 CACNB3 KCNQ3 TMC1 KCNC3 KCNC1 KCND1 CACNA1D KCNB2 CACNA1G KCNE3 KCNE4 SCN5A KCNK6 KCNF1 KCNJ11 KCNA5 CACNB1 CACNA1A KCND2 CACNA1E RYR1 TPCN2 KCNA7
EPIDERMIS DEVELOPMENT	GO Biological Processes	Up	0.000865924	0.610624	0.477271	0.613616	1.64856	226	KLF4 KRT5 MAFF OVOL1 ERRFI1 EPHA2 ALOXE3 ALX4 TMEM79 WNT10A TNF FGFR2 EZH2 ANXA1 FLG LATS2 AQP3 JAG1 CLDN1 CCN2 NGFR KLK7 NFKBIZ EMP1 FOXQ1 REG3G HLA-DRB1 HRNR GATA6 TGM1 KRT80 FERMT1 CLDN4 EXT1 KLF7 BMP4 UGCG
VOLTAGE GATED CHANNEL ACTIVITY	GO Biological Processes	Down	0.000890365	0.610624	0.477271	-0.625461	-1.62099	137	CACNA1H HCN4 HCN2 CACNA1B CACNA1C KCNJ6 KCNK3 KCNG1 KCNH2 ABCC8 CACNB3 KCNQ3 TMC1 KCNC3 KCNC1 KCND1 CACNA1D KCNB2 CACNA1G KCNE3 KCNE4 SCN5A GRIN2D TMEM266 CLCN6 KCNK15 CLIC6 KCNK6 KCNF1 KCNJ11 KCNA5 CACNB1 CACNA1A KCND2 CLCN7 CACNA1E RYR1 TPCN2 KCNA7 TMEM109
ERK1 AND ERK2 CASCADE	GO Biological Processes	Up	0.000917097	0.610624	0.477271	0.615009	1.65925	237	ATF3 PKHD1 ERRFI1 EPHA2 CCN1 DUSP10 JUN RIPK2 LMO3 OXTR RAMP3 PDGFRA GBP1 TNF PTGER4 F2RL1 FGFR2 FBLN1 ERBB4 EDN1 SPRY2 RAPGEF2 FGFR3 DUSP5 NTRK2 MYC CCN2 DNAJC27 GPR183 HLA-DRB1 ZFP36L2 FERMT2 EZR SPRY3 SIRPA EGF BMPER TLR4 P2RY1 DUSP6 APOE FRS2 KDR ACE2 MTURN IGF1 BMP4 CAVIN3 NOD1
POSITIVE REGULATION OF SYNAPTIC VESICLE ENDOCYTOSIS	GO Biological Processes	Up	0.000972375	0.610624	0.477271	0.978489	1.53083	6	LRRK2 ABCA13
EPITHELIAL CELL FATE COMMITMENT	GO Biological Processes	Down	0.000996148	0.610624	0.45506	-0.927883	-1.61849	12	NKX2-2 ARX NEUROD1
NEUROMUSCULAR PROCESS	GO Biological Processes	Down	0.00105526	0.610624	0.45506	-0.632623	-1.61292	115	PRRT2 MYH14 CCDC78 GLRA1 TNNI2 STRA6 ASCL1 XRCC1 RCSD1 TCAP UCHL1 AARS1 NLGN2 PEX5 GAA JPH3 POMK ZNF212 PNKD STAC3 DVL1 GRIN2D MECP2 MYH3 VTI1A	0.00119336	0.912837	-1.55571	115	PRRT2,MYH14,GLRA1,STRA6,CCDC78,TNNI2,XRCC1,DMPK,RCSD1,ASCL1,TCAP,NLGN2,ADORA2A,DVL1,STAC3,UCHL1,JSRP1,MYO7A,AARS1,GAA,ABL1,ADCY5,ZNF212,PNKD,PEX5,BCR,NPAS1,VTI1A,UCN,POMK,GRIN2D
CHLORIDE CHANNEL REGULATOR ACTIVITY	GO Biological Processes	Down	0.00106787	0.610624	0.45506	-0.922733	-1.64244	13	STX1A	0.000943126	0.912837	-1.65885	12	STX1A
EXTRACELLULAR MATRIX STRUCTURAL CONSTITUENT CONFERRING TENSILE STRENGTH	GO Biological Processes	Down	0.00108729	0.610624	0.45506	-0.793736	-1.69774	33	COL1A1 COL5A1 COL9A2 COL13A1 COL6A2 COL11A2 COL1A2 COL6A3 COL4A1 COL6A1 COL3A1 COL25A1 COL5A2 COL4A2	2.33e-05	0.197404	-1.82243	34	COL5A1,COL1A1,COL6A2,COL9A2,COL1A2,COL13A1,COL4A1,COL6A3,COL18A1,COL6A1,COL4A2,COL25A1,COL11A2,COL16A1,COL3A1
RESPONSE TO BACTERIUM	GO Biological Processes	Up	0.0013163	0.613592	0.45506	0.519987	1.46694	441	CLPS PGC EPHA2 DUSP10 TNFAIP3 ADM RIPK2 TRIB1 CFD PLA2G1B FOS NOCT CCDC80 TENT5A TNF PTGER4 F2RL1 HP FGFR2 IL12RB2 JCHAIN H2BC12 NR1D1 IL23A EDN1 H2BC4 FKBP5 ADAMTS5 COLEC12 ZC3H12A FER CAV1 INAVA IRF8 RNASE1 EFNB2 CLDN1 MAP2K3 OPRK1 EMILIN2 KLK7 TRAF6 NFKBIZ HMGB2 ERBIN ST13 GFI1 REG3G FBXO3 HLA-DRB1 MALT1 RGS1 ALPL TBK1 TLR1 NLRP3 MAOB RARRES2 SIRPA NAALADL2 SCN7A TLR4 H2BC11 CTR9 RAB1A ZG16 SA…
ELASTIN METABOLIC PROCESS	GO Biological Processes	Up	0.00163913	0.613592	0.45506	0.973542	1.52309	6	HBEGF CST3	0.00336506	0.912837	1.63302	6	HBEGF,CTSL
PEPTIDASE ACTIVITY	GO Biological Processes	Up	0.00166943	0.613592	0.45506	0.535978	1.51026	438	CELA3A PM20D1 CELA2B PGC CPB1 CPA1 ADAMTS16 TNFAIP3 CPA2 YOD1 KLK1 CFD TLL1 PRSS36 ADGRG6 SFRP1 USP53 PRSS1 USP50 USP38 HP DPEP1 CTRB2 CTSE RAPGEF2 ADAMTS5 ZC3H12A CPA3 CYLD KLK11 ADAM23 KLK7 ADAMTS19 PGA4 METAP1D ATG4A UCHL3 OTULIN GGT2P MMP25 HTRA4 ACR ADAM32 MALT1 C1S OTUD4 CPA4 SDCBP AGA AGBL2 USP51 USP15 PDIA3 TANK PRSS8 CAPN8 JOSD1 ACE2 USP47 TMPRSS12 METAP2 USP16 FAP PGA3 DESI2 ADAM28 ADAM…
NEGATIVE REGULATION OF ERK1 AND ERK2 CASCADE	GO Biological Processes	Up	0.00189976	0.613592	0.45506	0.805601	1.86346	58	ATF3 ERRFI1 DUSP10 LMO3 GBP1 FBLN1 SPRY2 EZR SPRY3 SIRPA TLR4 DUSP6 ACE2
LIPID CATABOLIC PROCESS	GO Biological Processes	Up	0.00192661	0.613592	0.45506	0.580946	1.57905	259	CLPS PNLIP CYP3A4 PNLIPRP1 ANGPTL3 CYP4A11 PLA2G2C PLA2G1B ABHD5 PNPLA8 IRS2 TNF DPEP1 PLIN5 PNPLA3 ACADL AADAC NCEH1 PLA1A SMPDL3A PDE3B RARRES2 NAPEPLD PLPP6 APOE
STARCH AND SUCROSE METABOLISM	KEGG	Up	0.00336295	0.451138	0.431708	0.877156	1.82112	31	AMY2A AMY2B UGT2A3	0.00653872	0.304051	1.73872	31	AMY2A,AMY2B,UGT2A3
SYSTEMIC LUPUS ERYTHEMATOSUS	KEGG	Up	0.00685983	0.451138	0.407018	0.727836	1.6741	66	C6 HLA-DPA1 TNF C7 H2AJ H2BC12 HLA-DPB1 H2BC4 H3-3B H4C8 HLA-DRB5 HLA-DRB1 C1S H2AC6 H2BC11 C9 ACTN2 C1QB SNRPD1 SNRPB H2AZ2 RO60 HLA-DQB1 SSB H2AC20 H2AC21
RIBOSOME	KEGG	Up	0.00762938	0.451138	0.407018	0.715174	1.70188	84	RPS27 RPL11 RPL26 RPS4X RPL5 RPL23A RPL36AL RPL22 RPL3L RPL6 RPL7 RPS7 RPL37 RPS26 RPL27 RPL27A RPL22L1 RPS25 RPS15 RPL19 RPL10 RPL14 RPL21 RPL34 RPL41 RPL38 RPL35A RSL24D1 RPS23 RPL10A RPL9 RPS5 RPL13A RPL23 RPS13 RPS27A RPS18 RPL24 RPL12	0.00163376	0.15194	1.76633	83	RPS27,RPL11,RPL26,RPL23A,RPS4X,RPL22,RPL5,RPL6,RPL36AL,RPL37,RPL22L1,RPS25,RPL27,RSL24D1,RPS23,RPL27A,RPS7,RPL7,RPS13,RPL21,RPL34,RPL23,RPS15,RPL10A,RPL19,RPL26L1,RPL24,RPS27A,RPL14,RPL35A,RPL12,RPS11
ECM RECEPTOR INTERACTION	KEGG	Down	0.013373	0.451138	0.38073	-0.632382	-1.49795	69	COL1A1 COL5A1 COL6A2 COL11A2 COL1A2 COL6A3 LAMA5 THBS2 COL4A1 COL6A1 ITGA11 COL3A1 COL5A2 COL4A2 LAMA4 COL2A1	0.00044	0.0819308	-1.70018	74	COL5A1,COL1A1,COL6A2,COL1A2,LAMA5,COL4A1,COL6A3,LAMC3,COL6A1,COL4A2,COL11A2,AGRN,THBS2,COL3A1,VTN,FN1
GLYCOSAMINOGLYCAN BIOSYNTHESIS HEPARAN SULFATE	KEGG	Down	0.0140761	0.451138	0.38073	-0.785981	-1.53184	22	HS6ST3 HS6ST2 HS3ST3A1 B3GAT1 HS3ST2 HS6ST1 B3GALT6 NDST2 XYLT2 EXTL3	0.0215596	0.668349	-1.53195	22	HS6ST3,HS6ST2,B3GAT1,HS3ST3A1,HS3ST2,NDST2,NDST1,XYLT2,HS6ST1,B3GAT3
MATURITY ONSET DIABETES OF THE YOUNG	KEGG	Down	0.0145528	0.451138	0.38073	-0.782024	-1.48208	20	NKX2-2 MNX1 NEUROD1 GCK PDX1 HNF1A	0.0479675	0.77434	-1.46744	19	NKX2-2,MNX1,NEUROD1,HNF1A,GCK,PDX1,BHLHA15
JAK STAT SIGNALING PATHWAY	KEGG	Up	0.0246323	0.580962	0.352488	0.590513	1.45931	102	PIM1 CLCF1 IL20RA IL12RB2 IL23A SPRY2 PIK3R1 IL15 SPRY4 MYC STAM LIFR IL7 PIK3CA SOCS3 IL6ST SPRY3 CCND1 JAK2 IL20RB PIK3R5
LINOLEIC ACID METABOLISM	KEGG	Up	0.0249876	0.580962	0.352488	0.855091	1.61494	16	CYP3A4 PLA2G2C PLA2G1B PLA2G2D PLA2G4A
LIMONENE AND PINENE DEGRADATION	KEGG	Up	0.0364379	0.686518	0.321776	0.892732	1.46191	8	YOD1 ALDH9A1
GLYCOSPHINGOLIPID BIOSYNTHESIS LACTO AND NEOLACTO SERIES	KEGG	Up	0.0369096	0.686518	0.321776	0.783321	1.51571	22	B3GNT5 B3GNT2
ASTHMA	KEGG	Up	0.04979	0.754783	0.321776	0.827275	1.52754	14	HLA-DPA1 TNF HLA-DPB1 HLA-DRB5 HLA-DRB1 HLA-DQB1 HLA-DMA	0.0346278	0.77434	1.60165	14	HLA-DPA1,HLA-DRB5,HLA-DPB1,TNF,HLA-DRB1,HLA-DQB1
COLLAGEN TRIMER	GO Biological Processes	Down								0.000138628	0.311648	-1.73418	68	COL5A1,COL1A1,SFTPA2,COL6A2,COL9A2,COL1A2,COL13A1,COL4A1,COL6A3,COL18A1,COL6A1,COL4A2,COL25A1,COL11A2,COL16A1,COL3A1,CCBE1,COL22A1
COLLAGEN FIBRIL ORGANIZATION	GO Biological Processes	Down								0.000146865	0.311648	-1.74341	56	COL5A1,ADAMTS7,COL1A1,ADAMTS2,COL1A2,MMP11,LOXL2,COL18A1,PXDN,FOXC2,COL11A2,VPS33B,COL3A1,EMILIN1,SERPINH1,VIPAS39
TRANSFERASE ACTIVITY TRANSFERRING SULPHUR CONTAINING GROUPS	GO Biological Processes	Down								0.000531132	0.90165	-1.67177	60	HS6ST3,HS6ST2,SULT1A3,WSCD1,SULT1A1,CHST1,TRMU,SULT2A1,NFS1,TPST2,HS3ST3A1,CHST2,GAL3ST4,OXCT2,HS3ST2,CTU2,SULT4A1,NDST2,NDST1,SULT1C4,SULT1A2,HS6ST1
SULFOTRANSFERASE ACTIVITY	GO Biological Processes	Down								0.000750648	0.912837	-1.71181	42	HS6ST3,HS6ST2,SULT1A3,WSCD1,SULT1A1,CHST1,SULT2A1,TPST2,HS3ST3A1,CHST2,GAL3ST4,HS3ST2,SULT4A1,NDST2,NDST1,SULT1C4,SULT1A2,HS6ST1
EPIDERMAL CELL DIFFERENTIATION	GO Biological Processes	Up								0.00132621	0.912837	1.5545	134	KLF4,KRT5,MAFF,OVOL1,ERRFI1,EPHA2,TMEM79,EZH2,FLG,ANXA1,WNT16,HRNR,DLX3,KLF7,NFKBIZ,FGF2,JAG1,UGCG,LATS2,KRT80
BHLH TRANSCRIPTION FACTOR BINDING	GO Biological Processes	Down								0.00132753	0.912837	-1.66816	24	MAP3K10,TCF21,USF1,ASCL1,TCF3
RESPONSE TO COPPER ION	GO Biological Processes	Down								0.00139157	0.912837	-1.64313	33	MUC2,MT2A,LOXL2,DAXX,HSF1,MT1H,MT1X,ATP5F1D,CYP1A1,MT1G,MT1F,ATP7B
NUCLEOTIDE BINDING DOMAIN LEUCINE RICH REPEAT CONTAINING RECEPTOR SIGNALING PATHWAY	GO Biological Processes	Up								0.00154422	0.912837	1.82908	24	TNFAIP3,RIPK2,HSPA1B,CYLD,ERBIN,BIRC3,BIRC2,INAVA,OTULIN,LACC1,HSPA1A
REGULATION OF SMALL GTPASE MEDIATED SIGNAL TRANSDUCTION	GO Biological Processes	Down								0.00166783	0.912837	-1.43076	271	F2RL3,ARHGAP39,PLEKHG5,RASA4B,EPS8L2,KCTD13,CADM4,ADGRG1,SGSM3,ARFGAP1,ARHGEF1,FGD1,GIT1,IQSEC1,RGL2,ARAP1,DNM2,ARHGEF10L,RASAL3,GMIP,NTRK1,LZTR1,FLOT1,TAGAP,SYNGAP1,DEF6,ABR,ARHGAP9,SIPA1,ARHGEF40,COL3A1,ITPKB,P2RY8,PSD,SH3BP1,MCF2L,ABL1,PSD2,DOCK2,NUP62,RAP1GAP2,MYO9B,SYNPO2L,PLEKHG6,RAP1GAP,SRGAP3,ARRB1,PLEKHG4,BCR,SRC,AUTS2,SQSTM1,RASA4,SH2B2,ARHGDIA,RASA3,DOCK3,ARHGEF9,MFN2,ITSN1,VAV2,IQSEC3…
ESTABLISHMENT OF SKIN BARRIER	GO Biological Processes	Up								0.00176864	0.912837	1.71002	23	KLF4,ALOXE3,TMEM79,FLG,HRNR,CLDN1,NFKBIZ,UGCG
TISSUE REGENERATION	GO Biological Processes	Up								0.00207461	0.912837	1.74665	52	IFRD1,DUSP10,GJD4,GAP43,EZH2,ANXA1,PTN,RUNX1,WNT10B,ERBB4,CCN3,IGFBP1,SOX2,IGF1
ATP DEPENDENT PROTEIN FOLDING CHAPERONE	GO Biological Processes	Up								0.00227414	0.912837	1.76591	31	HSPH1,HSP90AB1,HSPA1B,HSP90B1,HSP90AA1,HSPA14,HSPA4,HSPA13,HSPA5,HSPA1A,HSPA9,HSPA6,CCT8
CYTOSOLIC RIBOSOME	GO Biological Processes	Up								0.0023212	0.912837	1.63695	91	RPS27,RPL11,RPL26,RPL23A,RPS4X,RPL22,RPL5,RPL6,RPL36AL,RPL37,RPS25,RPL27,RPS14,RPS23,RPL27A,DHX29,RPS7,RPL7,RPS13,RPL21,RPL34,ZCCHC17,RPL23,RPS15,RPL10A,RPL19,EIF2A,RPL26L1,RPL24,RPS27A,RPL14,RPL35A,RPL12,RPS11
NEGATIVE REGULATION OF MAPK CASCADE	GO Biological Processes	Up								0.00260694	0.912837	1.53269	147	ATF3,ERRFI1,DNAJA1,RGS2,DUSP10,SFRP1,F2RL1,PAQR3,DUSP2,LMO3,CYLD,SPRY4,DUSP1,SH3RF2,DUSP5,GBP1,SPRY2,CAV1,SPRY3,EZR,SIRPA,FBLN1,GPS2
DEUBIQUITINASE ACTIVITY	GO Biological Processes	Up								0.00367926	0.912837	1.53815	94	TNFAIP3,YOD1,USP50,USP53,UCHL3,USP38,CYLD,TANK,USP51,USP47,DESI2,OTULIN,USP15,USP16,PSMD14,OTUD4,VCPIP1,MYSM1,JOSD1,USP7,USP9X,UCHL5,ZRANB1,USP12
FOCAL ADHESION	KEGG	Down								0.00264539	0.164014	-1.45103	183	COL5A1,COL1A1,COL6A2,VEGFA,COL1A2,LAMA5,BCAR1,COL4A1,COL6A3,SHC2,PGF,PIK3R2,ACTN1,HRAS,LAMC3,COL6A1,COL4A2,COL11A2,AKT1,AKT2,THBS2,PRKCB,COL3A1,VTN,FN1,RAC2,MYL7,FLNC,PAK4,RAPGEF1,SRC,PARVB,LAMA4,PIP5K1C,ITGA11,COL5A2,COL2A1,ACTG1,COL4A4
PROTEIN EXPORT	KEGG	Up								0.0157385	0.585472	1.62282	23	SPCS2,SEC63,SEC11C,SEC62,SRP72,HSPA5,SRP19,SEC61G,SPCS3
PENTOSE PHOSPHATE PATHWAY	KEGG	Down								0.04	0.77434	-1.456	21	G6PD,ALDOA,TKT,GPI,PFKL,TALDO1,PGM1
AMINOACYL TRNA BIOSYNTHESIS	KEGG	Down								0.0465936	0.77434	-1.43211	41	FARSA,AARS1,AARS2,YARS1,CARS1,VARS2,PARS2,YARS2,LARS2,HARS2,SARS1,HARS1,CARS2,TARS3,MARS1
Gray shading indicates adjusted p<0.1; "N=9" indicates analysis excluding a single sample containing acinar pancreatic cells in addition to beta cells; Gene Ontology - GO, Kyoto Encyclopedia of Genes and Genomes - KEGG, Enrichment Score - ES, Normalized Enrichment Score - NES

## Sheet: Table S3
Supplementary Table 3. Proteins differentially abundant in diabetic vs non-diabetic islet samples (limma p<0.05) with associated gene symbols
Protein names	Gene symbol	mz	logFC	AveExpr	t statistic	P Value	adjusted P Value	B statistic
DNA-directed RNA polymerase II subunit RPB7	POLR2G	4544.1_4544.2	-2.05728	-1.15693	-49.3425	6.66483e-08	0.000131058	8.5893
Actin filament-associated protein 1-like 2	AFAP1L2	173.1_173.2	2.36596	-1.00259	46.2732	9.17625e-08	0.000131058	8.40853
Sigma non-opioid intracellular receptor 1	SIGMAR1	5545.1_5545.2	-2.26902	-1.05106	-44.2935	1.14077e-07	0.000131058	8.27847
Nuclear receptor 2C2-associated protein	NR2C2AP	4006.1_4006.2	2.223	-1.07407	44.2091	1.15164e-07	0.000131058	8.27267
39S ribosomal protein L23, mitochondrial	MRPL23	3601.1_3601.2	2.30898	-1.03108	43.4928	1.2492e-07	0.000131058	8.22252
Endoglin	ENG	1911.1_1911.2	-1.96634	-1.2024	-41.3863	1.59931e-07	0.000131058	8.06531
BRCA1-A complex subunit RAP80	UIMC1	6650.1_6650.2	-2.28137	-1.04488	-39.7585	1.9527e-07	0.000131058	7.93296
60S ribosome subunit biogenesis protein NIP7 homolog	NIP7	3923.1_3923.2	-2.30436	-1.03339	-39.6893	1.96969e-07	0.000131058	7.92711
Phosphatidylglycerophosphatase and protein-tyrosine phosphatase 1	PTPMT1	4810.1_4810.2	-2.30856	-1.03129	-37.1227	2.7467e-07	0.000146447	7.69589
---	MYO5B	3752.1_3752.2	2.08704	-1.14205	37.1105	2.75121e-07	0.000146447	7.69472
RWD domain-containing protein 4	RWDD4	5298.1_5298.2	2.40346	-0.983839	34.5137	3.94608e-07	0.000190954	7.42942
Noelin	OLFM1	4110.1_4110.2	2.12853	-1.12131	28.4501	1.03017e-06	0.000456966	6.65448
AP-5 complex subunit zeta-1	AP5Z1	372.1_372.2	2.33288	-1.01913	25.9562	1.62373e-06	0.000647686	6.25474
Methyltransferase-like protein 16	METTL16	3470.1_3470.2	-2.31462	-1.02826	-25.5113	1.76901e-06	0.000647686	6.17733
Chromodomain Y-like protein	CDYL	1052.1_1052.2	2.67254	-0.849302	25.351	1.82515e-06	0.000647686	6.14894
Cyclin-dependent kinase 9	CDK9	1042.1_1042.2	-2.36305	-1.00405	-24.1265	2.33244e-06	0.000775975	5.9232
Guanylate cyclase soluble subunit beta-1	GUCY1B1	2567.1_2567.2	-2.53979	-0.915675	-23.7333	2.5301e-06	0.000792219	5.84721
Methyltransferase-like protein 13	METTL13	3467.1_3467.2	-2.18765	-1.09174	-22.7812	3.09848e-06	0.00091629	5.65558
Pancreatic secretory trypsin inhibitor	SPINK1	5828.1_5828.2	2.42285	-0.974145	20.7541	4.91177e-06	0.00133527	5.20831
GPI mannosyltransferase 3	PIGB	4402.1_4402.2	-2.06015	-1.1555	-20.4933	5.22827e-06	0.00133527	5.14652
Lipase maturation factor 1	LMF1	3209.1_3209.2	2.09813	-1.1365	20.462	5.26783e-06	0.00133527	5.13904
Sn1-specific diacylglycerol lipase beta	DAGLB	1497.1_1497.2	2.25573	-1.05771	19.5625	6.5766e-06	0.00159124	4.91725
---	LSR	3274.1_3274.2	-2.16501	-1.10306	-18.1763	9.44789e-06	0.00218657	4.54852
Protein FAM192A	PSME3IP1	3922.1_3922.2	2.2797	-1.04572	17.8869	1.02248e-05	0.00226778	4.46705
Dihydroxyacetone phosphate acyltransferase	GNPAT	2448.1_2448.2	-2.34758	-1.01178	-16.2984	1.61523e-05	0.00343915	3.98911
Coagulation factor V;Coagulation factor V heavy chain;Coagulation factor V light chain	F5	2028.1_2028.2	-2.31802	-1.02656	-15.6164	1.99209e-05	0.00407842	3.76643
Ribosomal RNA-processing protein 8	RRP8	5267.1_5267.2	-2.46875	-0.951194	-12.3859	6.17288e-05	0.0121697	2.53461
Plasminogen activator inhibitor 1	SERPINE1	5465.1_5465.2	-2.49788	-0.936632	-12.0268	7.11981e-05	0.0135353	2.37608
28S ribosomal protein S6, mitochondrial	MRPS6	3647.1_3647.2	3.54549	-0.412825	11.2771	9.71957e-05	0.0178404	2.02837
Zinc finger MIZ domain-containing protein 1;Zinc finger MIZ domain-containing protein 2	ZMIZ1	6982.1_6982.2	-2.18282	-1.09416	-8.76264	0.000324677	0.0576086	0.661224
Gamma-glutamyl hydrolase	GGH	2372.1_2372.2	0.418743	-0.0670668	7.12264	0.000854428	0.146714	-0.450296
Annexin	ANXA4	344.1_344.2	1.08371	-0.168312	5.96306	0.00191299	0.318215	-1.38036
Probable gluconokinase	IDNK	2819.1_2819.2	-2.56338	-0.45895	-5.39905	0.00296542	0.478332	-1.88622
Cleavage and polyadenylation specificity factor subunit 3	CPSF3	1347.1_1347.2	-0.436539	-0.110232	-4.91927	0.004428	0.693243	-2.34816
Amyloid-like protein 2	APLP2	384.1_384.2	-0.398618	-0.0268075	-4.52731	0.00627601	0.936877	-2.74898
Guanosine-3,5-bis(diphosphate) 3-pyrophosphohydrolase MESH1	HDDC3	2612.1_2612.2	0.210507	-0.00090434	4.5169	0.0063362	0.936877	-2.75993
Max-like protein X	MLX	3538.1_3538.2	-0.243571	-0.0953737	-4.43596	0.00682745	0.982231	-2.84557
Cytochrome P450 4X1	CYP4X1	1485.1_1485.2	1.68204	-0.944283	4.25368	0.00810493	1	-3.042
Methyltransferase-like protein 7A	METTL7A	3474.1_3474.2	0.222566	-0.0502781	4.21496	0.00841074	1	-3.08436
DnaJ homolog subfamily C member 12	DNAJC12	1679.1_1679.2	-0.535613	0.0340739	-4.07996	0.00958646	1	-3.23384
Zinc finger CCCH domain-containing protein 11A	ZC3H11A	6935.1_6935.2	0.284332	-0.0862347	3.96877	0.0106987	1	-3.35903
YTH domain family protein 3	YTHDF3	6917.1_6917.2	-0.183096	-0.0349129	-3.88778	0.0116027	1	-3.45141
Cytospin-A	SPECC1L	5819.1_5819.2	-0.157093	0.058886	-3.7734	0.0130333	1	-3.58359
E3 ubiquitin-protein ligase LRSAM1	LRSAM1	3263.1_3263.2	-0.186251	-0.0303192	-3.72467	0.0137035	1	-3.6405
Sec1 family domain-containing protein 2	SCFD2	5357.1_5357.2	0.189507	0.0144991	3.70566	0.0139755	1	-3.66279
Dihydroorotate dehydrogenase (quinone), mitochondrial	DHODH	1606.1_1606.2	1.90987	-0.687176	3.70513	0.0139832	1	-3.66342
Plakophilin-2	PKP2	4444.1_4444.2	0.233436	-0.0345079	3.69298	0.0141604	1	-3.6777
Medium-chain specific acyl-CoA dehydrogenase, mitochondrial	ACADM	78.1_78.2	0.202356	-0.00751004	3.62985	0.0151238	1	-3.75228
Poly(A)-specific ribonuclease PARN	PARN	4200.1_4200.2	0.188998	0.0543827	3.60768	0.0154797	1	-3.77862
Microtubule-associated tumor suppressor candidate 2	MTUS2	3710.1_3710.2	-0.218728	-0.0194624	-3.59937	0.0156156	1	-3.78851
Protein-methionine sulfoxide oxidase MICAL1	MICAL1	3502.1_3502.2	-0.180298	-0.0179438	-3.58538	0.0158474	1	-3.80518
Maestro heat-like repeat-containing protein family member 1	MROH1	3587.1_3587.2	-0.406058	0.216653	-3.566	0.016175	1	-3.82833
CTD small phosphatase-like protein 2	CTDSPL2	1413.1_1413.2	0.402844	0.0113488	3.55576	0.0163513	1	-3.84058
Bifunctional 3-phosphoadenosine 5-phosphosulfate synthase 2;Sulfate adenylyltransferase;Adenylyl-sulfate kinase	PAPSS2	4194.1_4194.2	-0.196384	0.0219117	-3.54518	0.0165357	1	-3.85326
Double-stranded RNA-binding protein Staufen homolog 2	STAU2	5926.1_5926.2	-0.206663	0.00284438	-3.51617	0.0170535	1	-3.88809
Monocarboxylate transporter 2	SLC16A7	5570.1_5570.2	1.91519	-0.623502	3.50225	0.0173085	1	-3.90486
N-acetylgalactosamine kinase	GALK2	2299.1_2299.2	0.180027	-0.025194	3.40212	0.0192765	1	-4.0263
Riboflavin kinase	RFK	5065.1_5065.2	-0.253267	-0.0153746	-3.387	0.0195953	1	-4.04476
Zinc finger protein 462	ZNF462	7010.1_7010.2	-1.59331	-0.845847	-3.25749	0.0225841	1	-4.20428
SAM domain and HD domain-containing protein 1	SAMHD1	5319.1_5319.2	0.246711	-0.0444393	3.25715	0.0225925	1	-4.2047
Glutaredoxin-1	GLRX	2401.1_2401.2	0.479887	-0.338389	3.21697	0.0236228	1	-4.25468
Protein NDRG2	NDRG2	3834.1_3834.2	0.218746	-0.0989636	3.21327	0.0237203	1	-4.2593
Prothymosin alpha;Thymosin alpha-1	PTMA	4805.1_4805.2	-0.234654	-0.0845346	-3.18932	0.0243622	1	-4.2892
Cyclic AMP-dependent transcription factor ATF-3	ATF3	522.1_522.2	0.279022	0.0357587	3.18342	0.0245235	1	-4.29658
HLA class II histocompatibility antigen gamma chain	CD74	1003.1_1003.2	0.492375	-0.261968	3.16547	0.0250213	1	-4.31906
BolA-like protein 2	BOLA2B	688.1_688.2	-0.249526	-0.0141811	-3.12973	0.0260468	1	-4.36396
Ribose-phosphate pyrophosphokinase 2	PRPS2	4721.1_4721.2	-1.54794	-0.859179	-3.09468	0.027099	1	-4.40817
Phytanoyl-CoA hydroxylase-interacting protein-like	PHYHIPL	4391.1_4391.2	-0.169151	-0.00357524	-3.09395	0.0271213	1	-4.40908
E3 ubiquitin-protein ligase listerin	LTN1	3283.1_3283.2	-0.420499	-0.399243	-3.09301	0.0271502	1	-4.41027
3-keto-steroid reductase	HSD17B7	2762.1_2762.2	-0.370211	-0.171961	-3.09095	0.0272137	1	-4.41288
Keratin, type II cytoskeletal 1	KRT1	3098.1_3098.2	0.190318	0.042546	3.08247	0.0274765	1	-4.4236
Histone H1.5	H1-5	2658.1_2658.2	0.335889	-0.327553	3.08002	0.027553	1	-4.4267
Calumenin	CALU	868.1_868.2	-0.308869	0.0450916	-3.05147	0.0284618	1	-4.46287
Sia-alpha-2,3-Gal-beta-1,4-GlcNAc-R:alpha 2,8-sialyltransferase	ST8SIA3	5910.1_5910.2	-0.236092	0.000489406	-3.04796	0.0285758	1	-4.46732
Adenosine deaminase	ADA	137.1_137.2	0.344424	0.0321721	3.02876	0.0292089	1	-4.49172
Mixed lineage kinase domain-like protein	MLKL	3527.1_3527.2	2.00622	-0.511379	3.01403	0.0297054	1	-4.51047
Complex I intermediate-associated protein 30, mitochondrial	NDUFAF1	3849.1_3849.2	0.150891	0.0254915	3.00585	0.029985	1	-4.52089
UPF0696 protein C11orf68	C11orf68	742.1_742.2	0.194652	-0.015687	2.99673	0.0303005	1	-4.53253
Kinesin-associated protein 3	KIFAP3	3073.1_3073.2	-0.394951	-0.372532	-2.99133	0.0304889	1	-4.53942
FAS-associated factor 2	FAF2	2037.1_2037.2	-0.138757	0.137223	-2.99006	0.0305332	1	-4.54104
Dedicator of cytokinesis protein 7	DOCK7	1711.1_1711.2	-0.155747	-0.0010494	-2.95384	0.0318341	1	-4.58737
Serine/threonine-protein phosphatase 2A 56 kDa regulatory subunit gamma isoform	PPP2R5C	4636.1_4636.2	-0.250975	-0.12221	-2.93065	0.0326993	1	-4.61712
Rap1 GTPase-activating protein 1	RAP1GAP	4961.1_4961.2	-0.270273	-0.0110667	-2.92504	0.0329123	1	-4.62431
Multiple PDZ domain protein	MPDZ	3564.1_3564.2	-0.340683	0.0698209	-2.92316	0.0329841	1	-4.62673
Zinc transporter ZIP9	SLC39A9	5648.1_5648.2	1.63787	-0.743777	2.92289	0.0329946	1	-4.62708
Coiled-coil domain-containing protein 58	CCDC58	953.1_953.2	-0.201307	-0.0694006	-2.91716	0.0332147	1	-4.63445
Bardet-Biedl syndrome 4 protein	BBS4	639.1_639.2	-1.48159	-0.885561	-2.91491	0.0333013	1	-4.63734
Nucleoporin Nup43	NUP43	4079.1_4079.2	-1.36625	-0.996821	-2.91181	0.0334213	1	-4.64132
Geranylgeranyl transferase type-2 subunit beta	RABGGTB	4928.1_4928.2	2.51764	-0.464299	2.89731	0.0339893	1	-4.65998
Lamin-B1	LMNB1	3212.1_3212.2	0.134914	0.00579238	2.89705	0.0339995	1	-4.66032
Transcription elongation factor B polypeptide 1	ELOC	6126.1_6126.2	-0.221069	0.0458249	-2.89686	0.0340071	1	-4.66057
Uncharacterized protein C2orf47, mitochondrial	MAIP1	801.1_801.2	0.192598	0.0269544	2.8966	0.0340177	1	-4.66091
Lamina-associated polypeptide 2, isoforms beta/gamma;Thymopoietin;Thymopentin	TMPO	6328.1_6328.2	0.143099	-0.0189681	2.88949	0.0343004	1	-4.67007
Core-binding factor subunit beta	CBFB	916.1_916.2	-0.182561	0.00554185	-2.86428	0.035324	1	-4.7026
Arginine/serine-rich coiled-coil protein 2	RSRC2	5278.1_5278.2	1.97949	-0.459102	2.86255	0.0353951	1	-4.70482
Beta-2-syntrophin	SNTB2	5761.1_5761.2	0.287501	-0.0269966	2.86095	0.0354617	1	-4.7069
Serine/threonine-protein phosphatase 2A 56 kDa regulatory subunit alpha isoform	PPP2R5A	4635.1_4635.2	-0.211123	0.0908713	-2.85944	0.0355241	1	-4.70885
Ribosome maturation protein SBDS	SBDS	5337.1_5337.2	0.201311	-0.0136515	2.85781	0.035592	1	-4.71095
Mitochondrial intermediate peptidase	MIPEP	3516.1_3516.2	0.320927	-0.0927163	2.85732	0.0356123	1	-4.71158
Ras-related protein Rab-7L1	RAB29	4917.1_4917.2	-1.79656	-0.590559	-2.85729	0.0356135	1	-4.71162
Ethylmalonyl-CoA decarboxylase	ECHDC1	1784.1_1784.2	1.23601	-0.611427	2.84737	0.0360297	1	-4.72446
Beta-1,3-galactosyl-O-glycosyl-glycoprotein beta-1,6-N-acetylglucosaminyltransferase	GCNT1	2346.1_2346.2	-0.49604	0.18522	-2.83902	0.0363835	1	-4.73526
UPF0317 protein C14orf159, mitochondrial	DGLUCY	749.1_749.2	0.249568	0.0234177	2.83331	0.0366284	1	-4.74266
Nardilysin	NRDC	4011.1_4011.2	-0.175278	-0.0742876	-2.82566	0.0369583	1	-4.75256
WD repeat-containing protein 26	WDR26	6825.1_6825.2	-1.59963	-0.754987	-2.82431	0.0370173	1	-4.75432
Isovaleryl-CoA dehydrogenase, mitochondrial	IVD	2969.1_2969.2	0.19394	-0.0225959	2.82397	0.0370321	1	-4.75476
CB1 cannabinoid receptor-interacting protein 1	CNRIP1	1232.1_1232.2	0.456022	-0.182584	2.81938	0.0372321	1	-4.76071
Poly [ADP-ribose] polymerase 12	PARP12	4203.1_4203.2	-0.449442	-0.118272	-2.79544	0.0382965	1	-4.79179
Proteasome maturation protein	POMP	4557.1_4557.2	1.4455	-0.903396	2.77742	0.0391196	1	-4.81522
Microtubule-associated serine/threonine-protein kinase 4	MAST4	3394.1_3394.2	-0.29644	-0.100084	-2.77367	0.0392934	1	-4.8201
Vesicle transport protein SEC20	BNIP1	685.1_685.2	1.61383	-0.724913	2.74941	0.0404386	1	-4.85171
Transmembrane protein 65	TMEM65	6314.1_6314.2	0.254551	0.100571	2.74345	0.0407255	1	-4.85949
Amyloid beta A4 protein;N-APP;Soluble APP-alpha;Soluble APP-beta;C99;Beta-amyloid protein 42;Beta-amyloid protein 40;C83;P3(42);P3(40);C80;Gamma-secretase C-terminal fragment 59;Gamma-secretase C-terminal fragment 57;Gamma-secretase C-terminal fragment 50;C31	APP	405.1_405.2	-0.270609	-0.014567	-2.74057	0.0408647	1	-4.86324
Glutamate--cysteine ligase regulatory subunit	GCLM	2344.1_2344.2	-0.402336	0.203233	-2.73267	0.0412501	1	-4.87355
N-acetylglucosamine-6-sulfatase	GNS	2453.1_2453.2	-0.358589	0.0882477	-2.73207	0.0412793	1	-4.87433
Myotubularin-related protein 13	SBF2	5339.1_5339.2	1.76037	-0.607283	2.71941	0.0419058	1	-4.89087
Ancient ubiquitous protein 1	AUP1	602.1_602.2	-0.19767	-0.0712702	-2.69956	0.0429092	1	-4.91685
GH3 domain-containing protein	GHDC	2378.1_2378.2	0.286693	-0.0949588	2.69873	0.0429516	1	-4.91793
Aftiphilin	AFTPH	179.1_179.2	-0.161822	-0.108221	-2.69362	0.0432142	1	-4.92461
F-box/WD repeat-containing protein 5	FBXW5	2152.1_2152.2	1.57411	-0.745823	2.68656	0.0435802	1	-4.93386
Protein disulfide-isomerase A2	PDIA2	4272.1_4272.2	0.582614	0.0827067	2.68152	0.0438439	1	-4.94047
MKI67 FHA domain-interacting nucleolar phosphoprotein	NIFK	3517.1_3517.2	-1.64915	-0.677349	-2.67945	0.0439525	1	-4.94319
Methylosome protein 50	WDR77	6847.1_6847.2	-0.150928	-0.117717	-2.66118	0.0449249	1	-4.96715
Pre-mRNA-splicing factor RBM22	RBM22	5000.1_5000.2	-0.16551	-0.0664621	-2.65172	0.0454373	1	-4.97956
AT-rich interactive domain-containing protein 1A	ARID1A	460.1_460.2	-0.145649	-0.0291643	-2.65091	0.0454818	1	-4.98064
Neural cell adhesion molecule 1	NCAM1	3809.1_3809.2	-0.13862	-0.104692	-2.64965	0.0455504	1	-4.98228
Chromodomain-helicase-DNA-binding protein 2	CHD2	1109.1_1109.2	-1.68122	-0.656077	-2.64908	0.0455815	1	-4.98303
Leucine-rich repeat-containing protein 20	LRRC20	3252.1_3252.2	-0.208115	0.0529578	-2.63951	0.046109	1	-4.99562
Transmembrane and ubiquitin-like domain-containing protein 1	TMUB1	6332.1_6332.2	1.78317	-0.569124	2.62399	0.046978	1	-5.01603
WD repeat-containing protein 48	WDR48	6837.1_6837.2	-1.56452	-0.738708	-2.62085	0.0471556	1	-5.02015
Antigen peptide transporter 1	TAP1	6069.1_6069.2	-1.64951	-0.663307	-2.61419	0.0475358	1	-5.02892
NAD(P)H dehydrogenase [quinone] 1	NQO1	4001.1_4001.2	-1.75687	-0.575931	-2.61202	0.0476605	1	-5.03178
MKL/myocardin-like protein 2	MRTFB	3518.1_3518.2	-1.47201	-0.818249	-2.59041	0.0489207	1	-5.06025
Gamma-aminobutyric acid receptor-associated protein-like 2	GABARAPL2	2289.1_2289.2	-0.220818	0.129245	-2.58904	0.0490018	1	-5.06206
Syntaxin-16	STX16	5962.1_5962.2	0.200092	0.0945959	2.58535	0.0492205	1	-5.06692
DNA repair protein complementing XP-C cells	XPC	6878.1_6878.2	-0.159624	-0.153699	-2.57923	0.0495867	1	-5.07499
Mammalian ependymin-related protein 1	EPDR1	1940.1_1940.2	-1.48696	-0.803418	-2.5759	0.0497868	1	-5.07938
Glutathione S-transferase Mu 3	GSTM3	2539.1_2539.2	-0.160729	0.00947131	-2.57268	0.0499814	1	-5.08363
Gray shading indicates adjusted p<0.1; mass:charge ration - mz, fold change - FC, average expression - AveExpr

## Sheet: Table S4
Supplementary Table 4. Top 20 GO Biological Processes and KEGG Pathways (p<0.05) represented by proteins differentially abundant (limma p<0.05) in diabetic vs non-diabetic islet samples
Biological Process/Pathway	Database	Direction	p value	adjusted p value	log2err	ES	NES	size	Leading Differentially Abundant Proteins
REGULATION OF MUSCLE CELL DIFFERENTIATION	GO Biological Processes	Down	8.24411e-05	0.198259	0.538434	-0.949095	-1.6122	41	CDK9 ENG
TUBE DEVELOPMENT	GO Biological Processes	Down	0.000156182	0.198259	0.518848	-0.784035	-1.54794	287	ENG SERPINE1 ZMIZ1 JAK1 FKBP10 ITGB6 SMAD3 RAPGEF2 MTSS1 PKD2 MEIS1 HS2ST1 CHD8 SLC12A6 BBS4 GRN WDR48 HSPG2 SPINT1 ACAT1 THBS1 NR2F2 NOTCH3 PTK7 TNFAIP2 MAN1A2 HMOX1 C5 ITGA3 LDLR SDC4 DLG5 PKM IGFBP5 PIK3CB
TUBE MORPHOGENESIS	GO Biological Processes	Down	0.000178906	0.198259	0.518848	-0.805593	-1.55503	222	ENG SERPINE1 ZMIZ1 JAK1 FKBP10 SMAD3 RAPGEF2 MTSS1 PKD2 MEIS1 HS2ST1 SLC12A6 BBS4 GRN HSPG2 SPINT1 THBS1 NR2F2 NOTCH3 PTK7 TNFAIP2 HMOX1 C5 LDLR SDC4 DLG5 PKM PIK3CB
GLYCEROPHOSPHOLIPID BIOSYNTHETIC PROCESS	GO Biological Processes	Down	0.000213421	0.198259	0.518848	-0.887796	-1.58988	84	PTPMT1 GNPAT PIGB MTMR1 GPAT4 MTM1 LPIN1 TAMM41
REGULATION OF MRNA PROCESSING	GO Biological Processes	Down	0.000240081	0.198259	0.518848	-0.88748	-1.60679	95	CDK9 METTL16 RBM7 IWS1 CELF2 RBMXL1 TIA1
ORGANOPHOSPHATE BIOSYNTHETIC PROCESS	GO Biological Processes	Down	0.000375615	0.245897	0.498493	-0.766293	-1.51411	294	PTPMT1 GUCY1B1 GNPAT PIGB MTMR1 GPAT4 SLC4A7 XYLB FITM2 MTM1 SDHC GCH1 PRPS2 LPIN1 ACAT1 PPAT TAMM41
GLYCEROLIPID BIOSYNTHETIC PROCESS	GO Biological Processes	Down	0.000416875	0.245897	0.498493	-0.880274	-1.59798	96	PTPMT1 GNPAT PIGB MTMR1 GPAT4 FITM2 DGAT1 MTM1 LPIN1 TAMM41
PHOSPHOLIPID BIOSYNTHETIC PROCESS	GO Biological Processes	Down	0.000557905	0.287949	0.477271	-0.868152	-1.57599	103	PTPMT1 GNPAT PIGB MTMR1 GPAT4 FITM2 MTM1 LPIN1 TAMM41
OUTFLOW TRACT MORPHOGENESIS	GO Biological Processes	Down	0.000704402	0.28917	0.477271	-0.989717	-1.49485	10	ENG
MITOTIC G2 DNA DAMAGE CHECKPOINT SIGNALING	GO Biological Processes	Down	0.000769175	0.28917	0.477271	-0.985464	-1.51351	12	UIMC1
HEART VALVE MORPHOGENESIS	GO Biological Processes	Up	0.00106172	0.294671	0.45506	0.99249	1.57039	8	OLFM1 SMAD4
PROTEIN LOCALIZATION TO ENDOPLASMIC RETICULUM EXIT SITE	GO Biological Processes	Up	0.0013015	0.294671	0.45506	0.993067	1.53052	6	SEC16B GBF1
HEART VALVE DEVELOPMENT	GO Biological Processes	Up	0.00143392	0.294671	0.45506	0.981411	1.60563	12	OLFM1 SMAD4
WATER HOMEOSTASIS	GO Biological Processes	Up	0.00175006	0.294671	0.45506	0.990885	1.56785	8	MYO5B PRKACB
NEGATIVE REGULATION OF PROTEIN BINDING	GO Biological Processes	Up	0.00195909	0.294671	0.431708	0.922554	1.5869	41	PSME3IP1 CAV1
RENAL WATER HOMEOSTASIS	GO Biological Processes	Up	0.00344359	0.384286	0.431708	0.99101	1.55525	7	MYO5B PRKACB
PYRIMIDINE NUCLEOSIDE DIPHOSPHATE METABOLIC PROCESS	GO Biological Processes	Up	0.00442145	0.388406	0.407018	0.986467	1.52035	6	DHODH UMPS
PYRIMIDINE NUCLEOBASE BIOSYNTHETIC PROCESS	GO Biological Processes	Up	0.00465294	0.388406	0.407018	0.986173	1.51989	6	DHODH UMPS
MITOCHONDRIAL TRANSLATION	GO Biological Processes	Up	0.00468607	0.388406	0.407018	0.847411	1.56792	81	MRPL23 MRPS6 MTIF2 MRPL11
MITOCHONDRIAL GENE EXPRESSION	GO Biological Processes	Up	0.00479633	0.388406	0.407018	0.833746	1.56883	97	MRPL23 MRPS6 CHCHD10 MTIF2 MRPL11
LONG TERM DEPRESSION	KEGG	Down	0.00359653	0.533125	0.431708	-0.934517	-1.53058	31	GUCY1B1
PURINE METABOLISM	KEGG	Down	0.00630918	0.533125	0.407018	-0.855212	-1.51986	75	POLR2G GUCY1B1 ENTPD6 PRPS2 PPAT
VASCULAR SMOOTH MUSCLE CONTRACTION	KEGG	Down	0.0143316	0.600584	0.38073	-0.882552	-1.48401	42	GUCY1B1
COMPLEMENT AND COAGULATION CASCADES	KEGG	Down	0.0165306	0.600584	0.352488	-0.908973	-1.48569	27	F5 SERPINE1 C7 CD46 CFI SERPINA1 SERPIND1 C5 SERPINC1
RNA POLYMERASE	KEGG	Down	0.0194661	0.600584	0.352488	-0.95147	-1.49473	13	POLR2G
GAP JUNCTION	KEGG	Down	0.0213225	0.600584	0.352488	-0.874031	-1.46968	42	GUCY1B1 GJA1
GLYCEROPHOSPHOLIPID METABOLISM	KEGG	Down	0.0369229	0.83346	0.321776	-0.886423	-1.45181	31	GNPAT GPAT4
HUNTINGTONS DISEASE	KEGG	Down	0.0394537	0.83346	0.282013	-0.772343	-1.4221	100	POLR2G SDHC DLG4
Gene Ontology - GO, Kyoto Encyclopedia of Genes and Genomes - KEGG, Enrichment Score - ES, Normalized Enrichment Score - NES

## Sheet: Table S5
Supplementary Table 5. Metabolomic features differentially abundant in diabetic vs non-diabetic islet samples (t test p<0.05) with annotations by mummichog and Toxin and Toxin Target Database (T3DB) matches
mz_rt	t statistic (N=10)	p value (N=10)	adjusted P Value (N=10)	t statistic (N=9)	p value (N=9)	adjusted P Value (N=9)	KEGG ID_mummichog	match form_mummichog	mz difference_mummichog	Metabolite_mummichog	pathway_mummichog	Class_T3DB	Metabolite_T3DB	Formula_T3DB	chemical ID_T3DB	Annotation confidence score_T3DB	delta ppm_T3DB
453.167712__475.3014298	-176.98	6.11e-09	5.41e-05	-167.16	7.6823e-09	5.5536e-05
712.3388262__380.2293022	-107.41	4.5e-08	0.000196	-101.51	5.6482e-08	0.00016764
814.1424477__464.0726841	-87.909	1e-07	0.000196	-82.956	1.2657e-07	0.00016764
383.2280637__505.2693381	-85.808	1.11e-07	0.000196	-81.014	1.3914e-07	0.00016764
813.7520878__473.8800555	87.614	1.02e-07	0.000196	68.015	7.0035e-06	0.0023013
784.2397952__482.9170063	-77.214	1.69e-07	0.000248	-72.946	2.1165e-07	0.00021857
836.9860501__452.660718	-70.661	2.4e-07	0.000285	-66.579	3.0489e-07	0.00027551
782.1671815__464.6225064	69.401	2.58e-07	0.000285	51.621	1.6011e-05	0.0038383
772.4899838__483.5722566	66.601	3.04e-07	0.000299	51.733	1.5907e-05	0.0038383
418.1982065__553.36047	-54.661	6.71e-07	0.000426	-51.414	8.5648e-07	0.00068795	CE2053	M+HCOONa[1+]	0.002	20-oxo-leukotriene B4	Leukotriene metabolism	Hazardous chemical, flame retardant	Octabromobiphenyl Ether	C12H2Br8O	T3D2043	0	2.32
418.1982065__553.36047	-54.661	6.71e-07	0.000426	-51.414	8.5648e-07	0.00068795	CE5138	M+HCOONa[1+]	0.002	12-oxo-20-hydroxy-leukotriene B4	Leukotriene metabolism	Hazardous chemical, flame retardant	Octabromobiphenyl Ether	C12H2Br8O	T3D2043	0	2.32
418.1982065__553.36047	-54.661	6.71e-07	0.000426	-51.414	8.5648e-07	0.00068795	CE5661	M+HCOONa[1+]	0.002	15-oxo-lipoxin A4	Arachidonic acid metabolism	Hazardous chemical, flame retardant	Octabromobiphenyl Ether	C12H2Br8O	T3D2043	0	2.32
418.1982065__553.36047	-54.661	6.71e-07	0.000426	-51.414	8.5648e-07	0.00068795	CE7088	M+HCOONa[1+]	0.002	PGH3	Putative anti-Inflammatory metabolites formation from EPA	Hazardous chemical, flame retardant	Octabromobiphenyl Ether	C12H2Br8O	T3D2043	0	2.32
418.1982065__553.36047	-54.661	6.71e-07	0.000426	-51.414	8.5648e-07	0.00068795	CE7112	M+HCOONa[1+]	0.002	15-epi-lipoxin A5	Putative anti-Inflammatory metabolites formation from EPA	Hazardous chemical, flame retardant	Octabromobiphenyl Ether	C12H2Br8O	T3D2043	0	2.32
418.1982065__553.36047	-54.661	6.71e-07	0.000426	-51.414	8.5648e-07	0.00068795	CE7113	M+HCOONa[1+]	0.002	15-epi-lipoxin B5	Putative anti-Inflammatory metabolites formation from EPA	Hazardous chemical, flame retardant	Octabromobiphenyl Ether	C12H2Br8O	T3D2043	0	2.32
418.1982065__553.36047	-54.661	6.71e-07	0.000426	-51.414	8.5648e-07	0.00068795	CE7114	M+HCOONa[1+]	0.002		Putative anti-Inflammatory metabolites formation from EPA	Hazardous chemical, flame retardant	Octabromobiphenyl Ether	C12H2Br8O	T3D2043	0	2.32
418.1982065__553.36047	-54.661	6.71e-07	0.000426	-51.414	8.5648e-07	0.00068795	CE7115	M+HCOONa[1+]	0.002	20-hydroxy-leukotriene B5	Putative anti-Inflammatory metabolites formation from EPA	Hazardous chemical, flame retardant	Octabromobiphenyl Ether	C12H2Br8O	T3D2043	0	2.32
790.6591772__431.072264	59.355	4.82e-07	0.000426	44.224	2.5451e-05	0.0051107
816.3801421__444.549399	56.193	6.01e-07	0.000426	42.89	2.7898e-05	0.0054506
817.5196955__462.566929	54.9	6.59e-07	0.000426	49.203	1.8486e-05	0.0041762
785.8626811__433.5902602	53.878	7.1e-07	0.000426	58.643	1.0924e-05	0.0029247
545.3202944__568.8036566	53.633	7.23e-07	0.000426	86.058	3.4585e-06	0.0014903
791.765691__466.7523839	-48.161	1.11e-06	0.000546	-45.378	1.4105e-06	0.00084971
460.9871951__92.95214797	49.513	9.96e-07	0.000546	36.441	4.5447e-05	0.0082134
841.3807496__468.9199141	48.481	1.08e-06	0.000546	51.147	1.646e-05	0.0038383	C15672	M(Cl37)+H[1+]	0.0005	Heme O	Porphyrin metabolism	Hazardous chemical, flame retardant	Octabromobiphenyl	C12H2Br8	T3D1948	0	3.13
841.3807496__468.9199141	48.481	1.08e-06	0.000546	51.147	1.646e-05	0.0038383	C15672	M(S34)+H[1+]	0.0019	Heme O	Porphyrin metabolism	Hazardous chemical, flame retardant	Octabromobiphenyl	C12H2Br8	T3D1948	0	3.13
697.0661185__423.6430889	43.732	1.63e-06	0.000761	34.884	5.1797e-05	0.0091326
817.3027927__462.8476382	-39.762	2.39e-06	0.0010568	-37.437	3.0402e-06	0.0014903
848.0903429__453.3625921	-32.629	5.26e-06	0.002215	-30.716	6.6928e-06	0.0023013	C00024	M+K[1+]	0.0017	Acetyl-CoA; Acetyl coenzyme A	Prostaglandin formation from arachidonate$Vitamin E metabolism$Glycine, serine, alanine and threonine metabolism$Vitamin B1 (thiamin) metabolism$Glycolysis and Gluconeogenesis$Leukotriene metabolism$Heparan sulfate degradation$Fatty acid activation$C5-Branched dibasic acid metabolism$Fatty acid oxidation, peroxisome$Polyunsaturated fatty acid biosynthesis$Pyruvate Metabolism$Methionine and cystei…
825.4799635__418.8944818	-28.416	9.13e-06	0.0036681	-26.732	1.1641e-05	0.0030055
707.8402092__75.53209369	-24.52	1.64e-05	0.0063111	-22.964	2.1304e-05	0.0045297
809.4041741__429.9531169	23.375	1.99e-05	0.0073146	17.089	0.00043648	0.068594
712.3571099__369.5124309	22.499	2.31e-05	0.0081736	16.59	0.00047677	0.073331
599.3229986__347.4524408	21.375	2.83e-05	0.0096338	16.317	0.00050085	0.075431
465.127789__44.15413347	-8.0314	5.04e-05	0.016509	-8.4346	0.00012374	0.021298
699.6051684__394.5057802	16.081	8.75e-05	0.027619	13.04	0.00097398	0.14082
768.9260509__417.5386238	-14.765	0.000122	0.037345	-13.84	0.000158	0.026562
195.0176487__63.96660605	-6.3558	0.000272	0.08004	-6.2234	0.000555	0.081879	C03680	M+K[1+]	0.0013	4-Imidazolone-5-propanoate; 4-Imidazolone-5-propionic acid; 4,5-Dihydro-4-oxo-5-imidazolepropanoate	Histidine metabolism
195.0176487__63.96660605	-6.3558	0.000272	0.08004	-6.2234	0.000555	0.081879	C05130	M+HCOOK[1+]	0.001	Imidazole-4-acetaldehyde; Imidazole acetaldehyde	Histidine metabolism
772.6406796__487.4470909	5.0189	0.0070606	0.41883	5.0805	0.0064823	0.39629						Hazardous chemical, pesticide (banned since 1988)	Heptachlor epoxide	C10H5Cl7O	T3D0046	0	1.8
681.3835051__332.8517354	4.3409	0.010106	0.41883	4.4012	0.0086418	0.39629
782.2407858__440.5228935	4.4921	0.010594	0.41883	4.5558	0.0099482	0.39629
600.8384457__341.0072596	4.0991	0.012117	0.41883	4.0956	0.0106	0.39629
776.8845836__441.6483342	3.2188	0.012858	0.41883	2.7504	0.028862	0.5732
754.6437921__433.1994672	4.0996	0.013297	0.41883	4.1096	0.012167	0.39629
298.1200734__89.45758772	4.1922	0.013535	0.41883	4.2239	0.013035	0.39629
583.2953502__338.7065406	3.8835	0.013682	0.41883	3.8011	0.012365	0.39629
817.431294__435.2868049	4.0369	0.013782	0.41883	4.0392	0.012568	0.39629
694.3483464__384.6024496	4.0947	0.014442	0.41883	4.1377	0.013734	0.39629
700.3593048__385.5078889	3.938	0.015474	0.41883	3.8945	0.014906	0.39629
601.8123693__394.1228499	3.9697	0.01548	0.41883	4.1	0.014273	0.39629
564.9267213__75.94940147	3.9886	0.015572	0.41883	4.0004	0.014916	0.39629
738.3959272__387.5238249	3.918	0.015943	0.41883	3.8594	0.015773	0.39629
694.684726__390.9297649	3.9332	0.016318	0.41883	3.9871	0.015386	0.39629
636.3433584__375.7033793	3.9344	0.016343	0.41883	3.9742	0.015503	0.39629
693.6823118__391.7436864	3.9404	0.016504	0.41883	3.9396	0.016161	0.39629
694.0180547__389.3313904	3.9056	0.016562	0.41883	3.9464	0.015611	0.39629
698.3714806__251.4965704	3.4706	0.016676	0.41883	3.3805	0.015215	0.39629
804.6817904__472.9715038	3.8239	0.016879	0.41883	3.7315	0.017105	0.39629
564.9228689__75.53515115	3.9301	0.016901	0.41883	3.9383	0.016641	0.39629
118.0863399__89.51077385	3.9063	0.017179	0.41883	3.8501	0.018096	0.39927	C00183	M+H[1+]	0	L-Valine; 2-Amino-3-methylbutyric acid	Valine, leucine and isoleucine degradation	Hazardous chemical, manufacturing fiber processing agents, adhesives, coatings, plastics, acrylic rubber, and emulsions	Ethyl acrylate	C5H8O2	T3D3216	0	0.76
118.0863399__89.51077385	3.9063	0.017179	0.41883	3.8501	0.018096	0.39927	C00183	M+H[1+]	0	L-Valine; 2-Amino-3-methylbutyric acid	Valine, leucine and isoleucine degradation	Hazardous chemical, solvent	Methyl cellusolve	C3H8O2	T3D3881	0	0.68
118.0863399__89.51077385	3.9063	0.017179	0.41883	3.8501	0.018096	0.39927	C00431	M+H[1+]	0	5-Aminopentanoate; 5-Aminopentanoic acid; 5-Aminovaleric acid	Butanoate metabolism	Hazardous chemical, manufacturing fiber processing agents, adhesives, coatings, plastics, acrylic rubber, and emulsions	Ethyl acrylate	C5H8O2	T3D3216	0	0.76
118.0863399__89.51077385	3.9063	0.017179	0.41883	3.8501	0.018096	0.39927	C00431	M+H[1+]	0	5-Aminopentanoate; 5-Aminopentanoic acid; 5-Aminovaleric acid	Butanoate metabolism	Hazardous chemical, solvent	Methyl cellusolve	C3H8O2	T3D3881	0	0.68
118.0863399__89.51077385	3.9063	0.017179	0.41883	3.8501	0.018096	0.39927	C00719	M+H[1+]	0	Betaine; Trimethylaminoacetate; Glycine betaine; N,N,N-Trimethylglycine; Trimethylammonioacetate	Glycine, serine, alanine and threonine metabolism	Hazardous chemical, manufacturing fiber processing agents, adhesives, coatings, plastics, acrylic rubber, and emulsions	Ethyl acrylate	C5H8O2	T3D3216	0	0.76
118.0863399__89.51077385	3.9063	0.017179	0.41883	3.8501	0.018096	0.39927	C00719	M+H[1+]	0	Betaine; Trimethylaminoacetate; Glycine betaine; N,N,N-Trimethylglycine; Trimethylammonioacetate	Glycine, serine, alanine and threonine metabolism	Hazardous chemical, solvent	Methyl cellusolve	C3H8O2	T3D3881	0	0.68
314.2194046__532.8217984	-4.3412	0.0042545	0.41883	-4.0893	0.0068976	0.39629
343.3386391__571.0484691	-4.8168	0.0047088	0.41883	-4.5874	0.0045904	0.39629	C08281	M(Cl37)+H[1+]	0	Docosanoic acid; Docosanoate; Behenic acid	De novo fatty acid biosynthesis
343.3386391__571.0484691	-4.8168	0.0047088	0.41883	-4.5874	0.0045904	0.39629	C08281	M(S34)+H[1+]	0.0014	Docosanoic acid; Docosanoate; Behenic acid	De novo fatty acid biosynthesis
163.1332783__46.23559131	-5.1182	0.0050956	0.41883	-4.4226	0.018337	0.39927
118.1227375__141.3670072	-3.8007	0.0052318	0.41883	-3.218	0.017729	0.39927						Hazardous chemical, solvent, paints	2-Hexanone	C6H12O	T3D0072	0	0.85
657.4200243__503.0137584	-4.6914	0.006148	0.41883	-3.6547	0.028414	0.56585
389.2748492__556.8973159	-4.3703	0.0075044	0.41883	-4.1553	0.0084842	0.39629
262.9926602__534.2841564	-3.5102	0.0081297	0.41883	-3.9486	0.011009	0.39629	C00700	M+2H[2+]	-0.0019	XTP	Purine metabolism
539.4136171__557.5441332	-3.4832	0.0083186	0.41883	-3.2564	0.015874	0.39629
699.4110351__477.0962277	-3.3338	0.012642	0.41883	-3.3687	0.012118	0.39629
758.8856136__440.8430266	-3.9229	0.016615	0.41883
313.2166663__528.1203812	-4.4087	0.0032096	0.41883	-3.5615	0.018274	0.39927	C00523	M+Na[1+]	0.0028	Androsterone; 3alpha-Hydroxy-5alpha-androstan-17-one	C21-steroid hormone biosynthesis and metabolism$Androgen and estrogen biosynthesis and metabolism	Hazardous chemical, pyrethrin pesticide	Jasmolin I	C21H30O3	T3D1855	0	0.38
313.2166663__528.1203812	-4.4087	0.0032096	0.41883	-3.5615	0.018274	0.39927	C00523	M+Na[1+]	0.0028	Androsterone; 3alpha-Hydroxy-5alpha-androstan-17-one	C21-steroid hormone biosynthesis and metabolism$Androgen and estrogen biosynthesis and metabolism	Cannabis metabolite, non-psychoactive	Cannabielsoin	C21H30O3	T3D2338	0	0.38
313.2166663__528.1203812	-4.4087	0.0032096	0.41883	-3.5615	0.018274	0.39927	C03917	M+Na[1+]	0.0028	17beta-Hydroxyandrostan-3-one; 5alpha-Dihydrotestosterone; Androstanolone; 17beta-Hydroxy-5alpha-androstan-3-one	C21-steroid hormone biosynthesis and metabolism$Androgen and estrogen biosynthesis and metabolism	Hazardous chemical, pyrethrin pesticide	Jasmolin I	C21H30O3	T3D1855	0	0.38
313.2166663__528.1203812	-4.4087	0.0032096	0.41883	-3.5615	0.018274	0.39927	C03917	M+Na[1+]	0.0028	17beta-Hydroxyandrostan-3-one; 5alpha-Dihydrotestosterone; Androstanolone; 17beta-Hydroxy-5alpha-androstan-3-one	C21-steroid hormone biosynthesis and metabolism$Androgen and estrogen biosynthesis and metabolism	Cannabis metabolite, non-psychoactive	Cannabielsoin	C21H30O3	T3D2338	0	0.38
313.2166663__528.1203812	-4.4087	0.0032096	0.41883	-3.5615	0.018274	0.39927	C04295	M+Na[1+]	0.0028	Androst-5-ene-3beta,17beta-diol; 3beta,17beta-Dihydroxyandrost-5-ene; 3beta,17beta-Dihydroxy-5-androstene; Androstenediol	Androgen and estrogen biosynthesis and metabolism	Hazardous chemical, pyrethrin pesticide	Jasmolin I	C21H30O3	T3D1855	0	0.38
313.2166663__528.1203812	-4.4087	0.0032096	0.41883	-3.5615	0.018274	0.39927	C04295	M+Na[1+]	0.0028	Androst-5-ene-3beta,17beta-diol; 3beta,17beta-Dihydroxyandrost-5-ene; 3beta,17beta-Dihydroxy-5-androstene; Androstenediol	Androgen and estrogen biosynthesis and metabolism	Cannabis metabolite, non-psychoactive	Cannabielsoin	C21H30O3	T3D2338	0	0.38
313.2166663__528.1203812	-4.4087	0.0032096	0.41883	-3.5615	0.018274	0.39927	C04373	M+Na[1+]	0.0028	3alpha-Hydroxy-5beta-androstan-17-one; Etiocholan-3alpha-ol-17-one; 3alpha-Hydroxyetiocholan-17-one	C21-steroid hormone biosynthesis and metabolism$Androgen and estrogen biosynthesis and metabolism	Hazardous chemical, pyrethrin pesticide	Jasmolin I	C21H30O3	T3D1855	0	0.38
313.2166663__528.1203812	-4.4087	0.0032096	0.41883	-3.5615	0.018274	0.39927	C04373	M+Na[1+]	0.0028	3alpha-Hydroxy-5beta-androstan-17-one; Etiocholan-3alpha-ol-17-one; 3alpha-Hydroxyetiocholan-17-one	C21-steroid hormone biosynthesis and metabolism$Androgen and estrogen biosynthesis and metabolism	Cannabis metabolite, non-psychoactive	Cannabielsoin	C21H30O3	T3D2338	0	0.38
313.2166663__528.1203812	-4.4087	0.0032096	0.41883	-3.5615	0.018274	0.39927	C04785	M(Cl37)+H[1+]	-0.0022	13(S)-HPOT; (9Z,11E,14Z)-(13S)-13-Hydroperoxyoctadeca-9,11,14-trienoic acid; (9Z,11E,14Z)-(13S)-Hydroperoxyoctadeca-(9,11,14)-trienoate; 13(S)-HpOTrE	Omega-3 fatty acid metabolism	Hazardous chemical, pyrethrin pesticide	Jasmolin I	C21H30O3	T3D1855	0	0.38
313.2166663__528.1203812	-4.4087	0.0032096	0.41883	-3.5615	0.018274	0.39927	C04785	M(Cl37)+H[1+]	-0.0022	13(S)-HPOT; (9Z,11E,14Z)-(13S)-13-Hydroperoxyoctadeca-9,11,14-trienoic acid; (9Z,11E,14Z)-(13S)-Hydroperoxyoctadeca-(9,11,14)-trienoate; 13(S)-HpOTrE	Omega-3 fatty acid metabolism	Cannabis metabolite, non-psychoactive	Cannabielsoin	C21H30O3	T3D2338	0	0.38
313.2166663__528.1203812	-4.4087	0.0032096	0.41883	-3.5615	0.018274	0.39927	C04785	M(S34)+H[1+]	-0.0008	13(S)-HPOT; (9Z,11E,14Z)-(13S)-13-Hydroperoxyoctadeca-9,11,14-trienoic acid; (9Z,11E,14Z)-(13S)-Hydroperoxyoctadeca-(9,11,14)-trienoate; 13(S)-HpOTrE	Omega-3 fatty acid metabolism	Hazardous chemical, pyrethrin pesticide	Jasmolin I	C21H30O3	T3D1855	0	0.38
313.2166663__528.1203812	-4.4087	0.0032096	0.41883	-3.5615	0.018274	0.39927	C04785	M(S34)+H[1+]	-0.0008	13(S)-HPOT; (9Z,11E,14Z)-(13S)-13-Hydroperoxyoctadeca-9,11,14-trienoic acid; (9Z,11E,14Z)-(13S)-Hydroperoxyoctadeca-(9,11,14)-trienoate; 13(S)-HpOTrE	Omega-3 fatty acid metabolism	Cannabis metabolite, non-psychoactive	Cannabielsoin	C21H30O3	T3D2338	0	0.38
313.2166663__528.1203812	-4.4087	0.0032096	0.41883	-3.5615	0.018274	0.39927	C05293	M+Na[1+]	0.0028	5beta-Dihydrotestosterone	Androgen and estrogen biosynthesis and metabolism	Hazardous chemical, pyrethrin pesticide	Jasmolin I	C21H30O3	T3D1855	0	0.38
313.2166663__528.1203812	-4.4087	0.0032096	0.41883	-3.5615	0.018274	0.39927	C05293	M+Na[1+]	0.0028	5beta-Dihydrotestosterone	Androgen and estrogen biosynthesis and metabolism	Cannabis metabolite, non-psychoactive	Cannabielsoin	C21H30O3	T3D2338	0	0.38
313.2166663__528.1203812	-4.4087	0.0032096	0.41883	-3.5615	0.018274	0.39927	C16321	M(Cl37)+H[1+]	-0.0022	9(S)-HPOT; (10E,12Z,15Z)-(9S)-9-Hydroperoxyoctadeca-10,12,15-trienoic acid; 9(S)-HpOTrE	Omega-3 fatty acid metabolism	Hazardous chemical, pyrethrin pesticide	Jasmolin I	C21H30O3	T3D1855	0	0.38
313.2166663__528.1203812	-4.4087	0.0032096	0.41883	-3.5615	0.018274	0.39927	C16321	M(Cl37)+H[1+]	-0.0022	9(S)-HPOT; (10E,12Z,15Z)-(9S)-9-Hydroperoxyoctadeca-10,12,15-trienoic acid; 9(S)-HpOTrE	Omega-3 fatty acid metabolism	Cannabis metabolite, non-psychoactive	Cannabielsoin	C21H30O3	T3D2338	0	0.38
313.2166663__528.1203812	-4.4087	0.0032096	0.41883	-3.5615	0.018274	0.39927	C16321	M(S34)+H[1+]	-0.0008	9(S)-HPOT; (10E,12Z,15Z)-(9S)-9-Hydroperoxyoctadeca-10,12,15-trienoic acid; 9(S)-HpOTrE	Omega-3 fatty acid metabolism	Hazardous chemical, pyrethrin pesticide	Jasmolin I	C21H30O3	T3D1855	0	0.38
313.2166663__528.1203812	-4.4087	0.0032096	0.41883	-3.5615	0.018274	0.39927	C16321	M(S34)+H[1+]	-0.0008	9(S)-HPOT; (10E,12Z,15Z)-(9S)-9-Hydroperoxyoctadeca-10,12,15-trienoic acid; 9(S)-HpOTrE	Omega-3 fatty acid metabolism	Cannabis metabolite, non-psychoactive	Cannabielsoin	C21H30O3	T3D2338	0	0.38
313.2166663__528.1203812	-4.4087	0.0032096	0.41883	-3.5615	0.018274	0.39927	CE5528	M(Cl37)+H[1+]	-0.0022		Linoleate metabolism	Hazardous chemical, pyrethrin pesticide	Jasmolin I	C21H30O3	T3D1855	0	0.38
313.2166663__528.1203812	-4.4087	0.0032096	0.41883	-3.5615	0.018274	0.39927	CE5528	M(Cl37)+H[1+]	-0.0022		Linoleate metabolism	Cannabis metabolite, non-psychoactive	Cannabielsoin	C21H30O3	T3D2338	0	0.38
313.2166663__528.1203812	-4.4087	0.0032096	0.41883	-3.5615	0.018274	0.39927	CE5528	M(S34)+H[1+]	-0.0008		Linoleate metabolism	Hazardous chemical, pyrethrin pesticide	Jasmolin I	C21H30O3	T3D1855	0	0.38
313.2166663__528.1203812	-4.4087	0.0032096	0.41883	-3.5615	0.018274	0.39927	CE5528	M(S34)+H[1+]	-0.0008		Linoleate metabolism	Cannabis metabolite, non-psychoactive	Cannabielsoin	C21H30O3	T3D2338	0	0.38
695.0040367__358.2283329	-5.2509	0.0052189	0.41883	-4.1069	0.023697	0.48254
309.2037067__495.9853905	-3.6347	0.0070482	0.41883	-3.1453	0.016446	0.39629
833.7471811__471.4887971	-4.837	0.0080726	0.41883	-3.7241	0.033011	0.62569
416.1995324__520.661551	-3.4861	0.0084418	0.41883	-2.9756	0.027197	0.54315
353.2089809__540.3012878	-3.2387	0.011938	0.41883	-2.6788	0.035805	0.62569	17ahprgstrn	M+Na[1+]	0.0002	17alpha-Hydroxyprogesterone	C21-steroid hormone biosynthesis and metabolism	Hazardous chemical, pyrethrin pesticide	Jasmolin I	C21H30O3	T3D1855	0	0.76
353.2089809__540.3012878	-3.2387	0.011938	0.41883	-2.6788	0.035805	0.62569	17ahprgstrn	M+Na[1+]	0.0002	17alpha-Hydroxyprogesterone	C21-steroid hormone biosynthesis and metabolism	Cannabis metabolite, non-psychoactive	Cannabielsoin	C21H30O3	T3D2338	0	0.76
353.2089809__540.3012878	-3.2387	0.011938	0.41883	-2.6788	0.035805	0.62569	17ahprgstrn	M+Na[1+]	0.0002	17alpha-Hydroxyprogesterone	C21-steroid hormone biosynthesis and metabolism	Medication, anti-malarial, used to treat lupus and related autoimmune conditions	Hydroxychloroquine	C18H26ClN3O	T3D3512	0	3.62
353.2089809__540.3012878	-3.2387	0.011938	0.41883	-2.6788	0.035805	0.62569	C00376	M+HCOONa[1+]	0.0003	Retinal; Vitamin A aldehyde; Retinene; all-trans-Retinal; all-trans-Vitamin A aldehyde; all-trans-Retinene	Vitamin A (retinol) metabolism	Hazardous chemical, pyrethrin pesticide	Jasmolin I	C21H30O3	T3D1855	0	0.76
353.2089809__540.3012878	-3.2387	0.011938	0.41883	-2.6788	0.035805	0.62569	C00376	M+HCOONa[1+]	0.0003	Retinal; Vitamin A aldehyde; Retinene; all-trans-Retinal; all-trans-Vitamin A aldehyde; all-trans-Retinene	Vitamin A (retinol) metabolism	Cannabis metabolite, non-psychoactive	Cannabielsoin	C21H30O3	T3D2338	0	0.76
353.2089809__540.3012878	-3.2387	0.011938	0.41883	-2.6788	0.035805	0.62569	C00376	M+HCOONa[1+]	0.0003	Retinal; Vitamin A aldehyde; Retinene; all-trans-Retinal; all-trans-Vitamin A aldehyde; all-trans-Retinene	Vitamin A (retinol) metabolism	Medication, anti-malarial, used to treat lupus and related autoimmune conditions	Hydroxychloroquine	C18H26ClN3O	T3D3512	0	3.62
353.2089809__540.3012878	-3.2387	0.011938	0.41883	-2.6788	0.035805	0.62569	C01176	M+Na[1+]	0.0002	17alpha-Hydroxyprogesterone; 17alpha-Hydroxy-4-pregnene-3,20-dione; Pregn-4-ene-3,20-dione-17-ol; 17alpha-Hydroxy-progesterone	C21-steroid hormone biosynthesis and metabolism	Hazardous chemical, pyrethrin pesticide	Jasmolin I	C21H30O3	T3D1855	0	0.76
353.2089809__540.3012878	-3.2387	0.011938	0.41883	-2.6788	0.035805	0.62569	C01176	M+Na[1+]	0.0002	17alpha-Hydroxyprogesterone; 17alpha-Hydroxy-4-pregnene-3,20-dione; Pregn-4-ene-3,20-dione-17-ol; 17alpha-Hydroxy-progesterone	C21-steroid hormone biosynthesis and metabolism	Cannabis metabolite, non-psychoactive	Cannabielsoin	C21H30O3	T3D2338	0	0.76
353.2089809__540.3012878	-3.2387	0.011938	0.41883	-2.6788	0.035805	0.62569	C01176	M+Na[1+]	0.0002	17alpha-Hydroxyprogesterone; 17alpha-Hydroxy-4-pregnene-3,20-dione; Pregn-4-ene-3,20-dione-17-ol; 17alpha-Hydroxy-progesterone	C21-steroid hormone biosynthesis and metabolism	Medication, anti-malarial, used to treat lupus and related autoimmune conditions	Hydroxychloroquine	C18H26ClN3O	T3D3512	0	3.62
353.2089809__540.3012878	-3.2387	0.011938	0.41883	-2.6788	0.035805	0.62569	C02110	M+HCOONa[1+]	0.0003	11-cis-Retinal; 11-cis-Vitamin A aldehyde; 11-cis-Retinene	Vitamin A (retinol) metabolism	Hazardous chemical, pyrethrin pesticide	Jasmolin I	C21H30O3	T3D1855	0	0.76
353.2089809__540.3012878	-3.2387	0.011938	0.41883	-2.6788	0.035805	0.62569	C02110	M+HCOONa[1+]	0.0003	11-cis-Retinal; 11-cis-Vitamin A aldehyde; 11-cis-Retinene	Vitamin A (retinol) metabolism	Cannabis metabolite, non-psychoactive	Cannabielsoin	C21H30O3	T3D2338	0	0.76
353.2089809__540.3012878	-3.2387	0.011938	0.41883	-2.6788	0.035805	0.62569	C02110	M+HCOONa[1+]	0.0003	11-cis-Retinal; 11-cis-Vitamin A aldehyde; 11-cis-Retinene	Vitamin A (retinol) metabolism	Medication, anti-malarial, used to treat lupus and related autoimmune conditions	Hydroxychloroquine	C18H26ClN3O	T3D3512	0	3.62
353.2089809__540.3012878	-3.2387	0.011938	0.41883	-2.6788	0.035805	0.62569	C03205	M+Na[1+]	0.0002	11-Deoxycorticosterone; Deoxycorticosterone; Cortexone; 21-Hydroxy-4-pregnene-3,20-dione; Desoxycortone; DOC	C21-steroid hormone biosynthesis and metabolism	Hazardous chemical, pyrethrin pesticide	Jasmolin I	C21H30O3	T3D1855	0	0.76
353.2089809__540.3012878	-3.2387	0.011938	0.41883	-2.6788	0.035805	0.62569	C03205	M+Na[1+]	0.0002	11-Deoxycorticosterone; Deoxycorticosterone; Cortexone; 21-Hydroxy-4-pregnene-3,20-dione; Desoxycortone; DOC	C21-steroid hormone biosynthesis and metabolism	Cannabis metabolite, non-psychoactive	Cannabielsoin	C21H30O3	T3D2338	0	0.76
353.2089809__540.3012878	-3.2387	0.011938	0.41883	-2.6788	0.035805	0.62569	C03205	M+Na[1+]	0.0002	11-Deoxycorticosterone; Deoxycorticosterone; Cortexone; 21-Hydroxy-4-pregnene-3,20-dione; Desoxycortone; DOC	C21-steroid hormone biosynthesis and metabolism	Medication, anti-malarial, used to treat lupus and related autoimmune conditions	Hydroxychloroquine	C18H26ClN3O	T3D3512	0	3.62
353.2089809__540.3012878	-3.2387	0.011938	0.41883	-2.6788	0.035805	0.62569	C03748	M+Na[1+]	0.0002	16alpha-Hydroxyprogesterone; 16-alpha-Hydroxyprogesterone	C21-steroid hormone biosynthesis and metabolism	Hazardous chemical, pyrethrin pesticide	Jasmolin I	C21H30O3	T3D1855	0	0.76
353.2089809__540.3012878	-3.2387	0.011938	0.41883	-2.6788	0.035805	0.62569	C03748	M+Na[1+]	0.0002	16alpha-Hydroxyprogesterone; 16-alpha-Hydroxyprogesterone	C21-steroid hormone biosynthesis and metabolism	Cannabis metabolite, non-psychoactive	Cannabielsoin	C21H30O3	T3D2338	0	0.76
353.2089809__540.3012878	-3.2387	0.011938	0.41883	-2.6788	0.035805	0.62569	C03748	M+Na[1+]	0.0002	16alpha-Hydroxyprogesterone; 16-alpha-Hydroxyprogesterone	C21-steroid hormone biosynthesis and metabolism	Medication, anti-malarial, used to treat lupus and related autoimmune conditions	Hydroxychloroquine	C18H26ClN3O	T3D3512	0	3.62
353.2089809__540.3012878	-3.2387	0.011938	0.41883	-2.6788	0.035805	0.62569	C04707	M(S34)+H[1+]	-0.0034	(5Z,13E)-11alpha-Hydroxy-9,15-dioxoprost-13-enoate; (5Z)-(15S)-11alpha-Hydroxy-9,15-dioxoprosta-13-enoate		Hazardous chemical, pyrethrin pesticide	Jasmolin I	C21H30O3	T3D1855	0	0.76
353.2089809__540.3012878	-3.2387	0.011938	0.41883	-2.6788	0.035805	0.62569	C04707	M(S34)+H[1+]	-0.0034	(5Z,13E)-11alpha-Hydroxy-9,15-dioxoprost-13-enoate; (5Z)-(15S)-11alpha-Hydroxy-9,15-dioxoprosta-13-enoate		Cannabis metabolite, non-psychoactive	Cannabielsoin	C21H30O3	T3D2338	0	0.76
353.2089809__540.3012878	-3.2387	0.011938	0.41883	-2.6788	0.035805	0.62569	C04707	M(S34)+H[1+]	-0.0034	(5Z,13E)-11alpha-Hydroxy-9,15-dioxoprost-13-enoate; (5Z)-(15S)-11alpha-Hydroxy-9,15-dioxoprosta-13-enoate		Medication, anti-malarial, used to treat lupus and related autoimmune conditions	Hydroxychloroquine	C18H26ClN3O	T3D3512	0	3.62
353.2089809__540.3012878	-3.2387	0.011938	0.41883	-2.6788	0.035805	0.62569	C05498	M+Na[1+]	0.0002	11beta-Hydroxyprogesterone	C21-steroid hormone biosynthesis and metabolism	Hazardous chemical, pyrethrin pesticide	Jasmolin I	C21H30O3	T3D1855	0	0.76
353.2089809__540.3012878	-3.2387	0.011938	0.41883	-2.6788	0.035805	0.62569	C05498	M+Na[1+]	0.0002	11beta-Hydroxyprogesterone	C21-steroid hormone biosynthesis and metabolism	Cannabis metabolite, non-psychoactive	Cannabielsoin	C21H30O3	T3D2338	0	0.76
353.2089809__540.3012878	-3.2387	0.011938	0.41883	-2.6788	0.035805	0.62569	C05498	M+Na[1+]	0.0002	11beta-Hydroxyprogesterone	C21-steroid hormone biosynthesis and metabolism	Medication, anti-malarial, used to treat lupus and related autoimmune conditions	Hydroxychloroquine	C18H26ClN3O	T3D3512	0	3.62
353.2089809__540.3012878	-3.2387	0.011938	0.41883	-2.6788	0.035805	0.62569	C06439	M(S34)+H[1+]	-0.0034	Prostaglandin E3	Putative anti-Inflammatory metabolites formation from EPA	Hazardous chemical, pyrethrin pesticide	Jasmolin I	C21H30O3	T3D1855	0	0.76
353.2089809__540.3012878	-3.2387	0.011938	0.41883	-2.6788	0.035805	0.62569	C06439	M(S34)+H[1+]	-0.0034	Prostaglandin E3	Putative anti-Inflammatory metabolites formation from EPA	Cannabis metabolite, non-psychoactive	Cannabielsoin	C21H30O3	T3D2338	0	0.76
353.2089809__540.3012878	-3.2387	0.011938	0.41883	-2.6788	0.035805	0.62569	C06439	M(S34)+H[1+]	-0.0034	Prostaglandin E3	Putative anti-Inflammatory metabolites formation from EPA	Medication, anti-malarial, used to treat lupus and related autoimmune conditions	Hydroxychloroquine	C18H26ClN3O	T3D3512	0	3.62
353.2089809__540.3012878	-3.2387	0.011938	0.41883	-2.6788	0.035805	0.62569	C16681	M+HCOONa[1+]	0.0003	9-cis-Retinal	Vitamin A (retinol) metabolism	Hazardous chemical, pyrethrin pesticide	Jasmolin I	C21H30O3	T3D1855	0	0.76
353.2089809__540.3012878	-3.2387	0.011938	0.41883	-2.6788	0.035805	0.62569	C16681	M+HCOONa[1+]	0.0003	9-cis-Retinal	Vitamin A (retinol) metabolism	Cannabis metabolite, non-psychoactive	Cannabielsoin	C21H30O3	T3D2338	0	0.76
353.2089809__540.3012878	-3.2387	0.011938	0.41883	-2.6788	0.035805	0.62569	C16681	M+HCOONa[1+]	0.0003	9-cis-Retinal	Vitamin A (retinol) metabolism	Medication, anti-malarial, used to treat lupus and related autoimmune conditions	Hydroxychloroquine	C18H26ClN3O	T3D3512	0	3.62
353.2089809__540.3012878	-3.2387	0.011938	0.41883	-2.6788	0.035805	0.62569	CE1353	M+Na[1+]	0.0002	6beta-hydroxyprogesterone	C21-steroid hormone biosynthesis and metabolism	Hazardous chemical, pyrethrin pesticide	Jasmolin I	C21H30O3	T3D1855	0	0.76
353.2089809__540.3012878	-3.2387	0.011938	0.41883	-2.6788	0.035805	0.62569	CE1353	M+Na[1+]	0.0002	6beta-hydroxyprogesterone	C21-steroid hormone biosynthesis and metabolism	Cannabis metabolite, non-psychoactive	Cannabielsoin	C21H30O3	T3D2338	0	0.76
353.2089809__540.3012878	-3.2387	0.011938	0.41883	-2.6788	0.035805	0.62569	CE1353	M+Na[1+]	0.0002	6beta-hydroxyprogesterone	C21-steroid hormone biosynthesis and metabolism	Medication, anti-malarial, used to treat lupus and related autoimmune conditions	Hydroxychloroquine	C18H26ClN3O	T3D3512	0	3.62
353.2089809__540.3012878	-3.2387	0.011938	0.41883	-2.6788	0.035805	0.62569	CE5575	M+HCOONa[1+]	0.0003	9-cis-retinal	Vitamin A (retinol) metabolism	Hazardous chemical, pyrethrin pesticide	Jasmolin I	C21H30O3	T3D1855	0	0.76
353.2089809__540.3012878	-3.2387	0.011938	0.41883	-2.6788	0.035805	0.62569	CE5575	M+HCOONa[1+]	0.0003	9-cis-retinal	Vitamin A (retinol) metabolism	Cannabis metabolite, non-psychoactive	Cannabielsoin	C21H30O3	T3D2338	0	0.76
353.2089809__540.3012878	-3.2387	0.011938	0.41883	-2.6788	0.035805	0.62569	CE5575	M+HCOONa[1+]	0.0003	9-cis-retinal	Vitamin A (retinol) metabolism	Medication, anti-malarial, used to treat lupus and related autoimmune conditions	Hydroxychloroquine	C18H26ClN3O	T3D3512	0	3.62
353.2089809__540.3012878	-3.2387	0.011938	0.41883	-2.6788	0.035805	0.62569	CE5589	M+HCOONa[1+]	0.0003	13-cis-retinal	Vitamin A (retinol) metabolism	Hazardous chemical, pyrethrin pesticide	Jasmolin I	C21H30O3	T3D1855	0	0.76
353.2089809__540.3012878	-3.2387	0.011938	0.41883	-2.6788	0.035805	0.62569	CE5589	M+HCOONa[1+]	0.0003	13-cis-retinal	Vitamin A (retinol) metabolism	Cannabis metabolite, non-psychoactive	Cannabielsoin	C21H30O3	T3D2338	0	0.76
353.2089809__540.3012878	-3.2387	0.011938	0.41883	-2.6788	0.035805	0.62569	CE5589	M+HCOONa[1+]	0.0003	13-cis-retinal	Vitamin A (retinol) metabolism	Medication, anti-malarial, used to treat lupus and related autoimmune conditions	Hydroxychloroquine	C18H26ClN3O	T3D3512	0	3.62
353.2089809__540.3012878	-3.2387	0.011938	0.41883	-2.6788	0.035805	0.62569	CE5888	M+Na[1+]	0.0002	2beta-hydroxyprogesterone	C21-steroid hormone biosynthesis and metabolism	Hazardous chemical, pyrethrin pesticide	Jasmolin I	C21H30O3	T3D1855	0	0.76
353.2089809__540.3012878	-3.2387	0.011938	0.41883	-2.6788	0.035805	0.62569	CE5888	M+Na[1+]	0.0002	2beta-hydroxyprogesterone	C21-steroid hormone biosynthesis and metabolism	Cannabis metabolite, non-psychoactive	Cannabielsoin	C21H30O3	T3D2338	0	0.76
353.2089809__540.3012878	-3.2387	0.011938	0.41883	-2.6788	0.035805	0.62569	CE5888	M+Na[1+]	0.0002	2beta-hydroxyprogesterone	C21-steroid hormone biosynthesis and metabolism	Medication, anti-malarial, used to treat lupus and related autoimmune conditions	Hydroxychloroquine	C18H26ClN3O	T3D3512	0	3.62
353.2089809__540.3012878	-3.2387	0.011938	0.41883	-2.6788	0.035805	0.62569	retil-11-cis	M+HCOONa[1+]	0.0003	cis-11-retinal	Vitamin A (retinol) metabolism	Hazardous chemical, pyrethrin pesticide	Jasmolin I	C21H30O3	T3D1855	0	0.76
353.2089809__540.3012878	-3.2387	0.011938	0.41883	-2.6788	0.035805	0.62569	retil-11-cis	M+HCOONa[1+]	0.0003	cis-11-retinal	Vitamin A (retinol) metabolism	Cannabis metabolite, non-psychoactive	Cannabielsoin	C21H30O3	T3D2338	0	0.76
353.2089809__540.3012878	-3.2387	0.011938	0.41883	-2.6788	0.035805	0.62569	retil-11-cis	M+HCOONa[1+]	0.0003	cis-11-retinal	Vitamin A (retinol) metabolism	Medication, anti-malarial, used to treat lupus and related autoimmune conditions	Hydroxychloroquine	C18H26ClN3O	T3D3512	0	3.62
353.2089809__540.3012878	-3.2387	0.011938	0.41883	-2.6788	0.035805	0.62569	retil-cis-9	M+HCOONa[1+]	0.0003	cis-9-retinal	Vitamin A (retinol) metabolism	Hazardous chemical, pyrethrin pesticide	Jasmolin I	C21H30O3	T3D1855	0	0.76
353.2089809__540.3012878	-3.2387	0.011938	0.41883	-2.6788	0.035805	0.62569	retil-cis-9	M+HCOONa[1+]	0.0003	cis-9-retinal	Vitamin A (retinol) metabolism	Cannabis metabolite, non-psychoactive	Cannabielsoin	C21H30O3	T3D2338	0	0.76
353.2089809__540.3012878	-3.2387	0.011938	0.41883	-2.6788	0.035805	0.62569	retil-cis-9	M+HCOONa[1+]	0.0003	cis-9-retinal	Vitamin A (retinol) metabolism	Medication, anti-malarial, used to treat lupus and related autoimmune conditions	Hydroxychloroquine	C18H26ClN3O	T3D3512	0	3.62
777.0878827__464.3595848	-4.3012	0.012124	0.41883	-3.2626	0.046121	0.62569
821.3953526__428.3877923	-4.3174	0.01246	0.41883	-3.2708	0.046728	0.62569
199.0109408__521.7539865	-3.7485	0.012504	0.41883	-3.0492	0.044567	0.62569	C00429	M+HCOOK[1+]	-0.0006	5,6-Dihydrouracil; 2,4(1H,3H)-Pyrimidinedione, dihydro-; Dihydrouracile; Dihydrouracil; 5,6-Dihydro-2,4-dihydroxypyrimidine; Hydrouracil	Pyrimidine metabolism
199.0109408__521.7539865	-3.7485	0.012504	0.41883	-3.0492	0.044567	0.62569	C02512	M+HCOOK[1+]	-0.0006	3-Cyano-L-alanine; L-3-Cyanoalanine; L-beta-Cyanoalanine
199.0109408__521.7539865	-3.7485	0.012504	0.41883	-3.0492	0.044567	0.62569	C07649	M+HCOONa[1+]	-0.0017	5-FU; Fluorouracil; 5-Fluorouracil	Drug metabolism - other enzymes
586.9095561__83.93790375	-4.2237	0.012998	0.41883	-3.1959	0.048706	0.62569
401.2381651__474.9317213	-4.2359	0.013131	0.41883	-3.2028	0.048914	0.62569
246.093523__55.31696358	-4.2173	0.013352	0.41883	-3.1871	0.049548	0.62569
219.1168517__91.88174861	-4.1895	0.013708	0.41883									Hazardous chemical, pesticide, acetylcholinesterase inhibitor	Thiofanox	C9H18N2O2S	T3D1014	2	3.1
274.1294907__47.16069543	-3.7757	0.014784	0.41883									Pharmacological compound, cannot identify	1-(45-Dihydro-1H-imidazol-2-ylmethyl)-2345-tetrahydro-1-benzazepine	C14H19N3	T3D1065	0	1.57
607.3810636__547.5892957	-4.0817	0.01497	0.41883
136.9822259__78.25760331	-3.1999	0.015185	0.41883
262.0706657__304.267662	-3.9453	0.015208	0.41883				C16587	M+HCOONa[1+]	0.0021	3-Carbamoyl-2-phenylpropionaldehyde	Drug metabolism - cytochrome P450
262.0706657__304.267662	-3.9453	0.015208	0.41883				C16595	M+HCOONa[1+]	0.0021	4-Hydroxy-5-phenyltetrahydro-1,3-oxazin-2-one	Drug metabolism - cytochrome P450
141.0636223__66.07835385	-4.0241	0.015442	0.41883									Non-proteinogenic amino acid, neurotoxic, produced by cyanobacteria	beta-Methylamino-L-alanine	C4H10N2O2	T3D3082	0	1.21
245.0978183__55.3832793	-4.0205	0.015481	0.41883				C00120	M+H[1+]	0.0023	Biotin; D-Biotin; Vitamin H; Coenzyme R	Vitamin H (biotin) metabolism	Medication, NSAID, used to treat arthritis	Flurbiprofen	C15H13FO2	T3D2866	2	2.41
245.0978183__55.3832793	-4.0205	0.015481	0.41883				C00475	M(C13)+H[1+]	0.0016	Cytidine	Pyrimidine metabolism	Medication, NSAID, used to treat arthritis	Flurbiprofen	C15H13FO2	T3D2866	2	2.41
245.0978183__55.3832793	-4.0205	0.015481	0.41883				C05711	M(C13)+H[1+]	0.0016	gamma-Glutamyl-beta-cyanoalanine		Medication, NSAID, used to treat arthritis	Flurbiprofen	C15H13FO2	T3D2866	2	2.41
605.4223256__557.2031693	-4.0057	0.015679	0.41883
625.9361771__81.37812689	-3.9713	0.016094	0.41883
824.6614288__437.259122	-3.9564	0.016366	0.41883
262.0711756__56.43933791	-3.9632	0.016589	0.41883
783.3238445__467.2484288	-3.9164	0.016876	0.41883
158.9554297__78.66673658	-3.9135	0.017047	0.41883									Hazardous chemical, former soil fumigant and nematocide, banned but groundwater contaminant, reproductive toxicity	Dibromochloropropane	C3H5Br2Cl	T3D0060	0	4.53
635.3759429__546.8614848	-3.9175	0.017214	0.41883
259.0663292__553.4926661	-3.9008	0.0088201	0.41883	-3.0451	0.040264	0.62569	C01239	M+K[1+]	-0.0024	N-Acetyl-beta-D-glucosaminylamine	Aspartate and asparagine metabolism
247.0149317__533.2163204	-3.6236	0.0099526	0.41883	-3.1312	0.025736	0.51969	C00129	M+H[1+]	0.0018	Isopentenyl diphosphate; delta3-Isopentenyl diphosphate; delta3-Methyl-3-butenyl diphosphate	Squalene and cholesterol biosynthesis$N-Glycan biosynthesis	Hazardous chemical, textiles, tanning, emulsions	Chromium(III) acetate	C6H9CrO6	T3D1458	0	2.75
247.0149317__533.2163204	-3.6236	0.0099526	0.41883	-3.1312	0.025736	0.51969	C00129	M+H[1+]	0.0018	Isopentenyl diphosphate; delta3-Isopentenyl diphosphate; delta3-Methyl-3-butenyl diphosphate	Squalene and cholesterol biosynthesis$N-Glycan biosynthesis	Hazardous chemical, soil fumigant, pesticide, herbicide, fungicide, organosulfur compound	Metam-sodium hydrate	C2H10NNaO3S2	T3D3877	0	3.32
247.0149317__533.2163204	-3.6236	0.0099526	0.41883	-3.1312	0.025736	0.51969	C00235	M+H[1+]	0.0018	Dimethylallyl diphosphate; Prenyl diphosphate; 2-Isopentenyl diphosphate; delta2-Isopentenyl diphosphate; delta-Prenyl diphosphate; DMAPP	Squalene and cholesterol biosynthesis	Hazardous chemical, textiles, tanning, emulsions	Chromium(III) acetate	C6H9CrO6	T3D1458	0	2.75
247.0149317__533.2163204	-3.6236	0.0099526	0.41883	-3.1312	0.025736	0.51969	C00235	M+H[1+]	0.0018	Dimethylallyl diphosphate; Prenyl diphosphate; 2-Isopentenyl diphosphate; delta2-Isopentenyl diphosphate; delta-Prenyl diphosphate; DMAPP	Squalene and cholesterol biosynthesis	Hazardous chemical, soil fumigant, pesticide, herbicide, fungicide, organosulfur compound	Metam-sodium hydrate	C2H10NNaO3S2	T3D3877	0	3.32
801.0159067__440.2011881	-4.4257	0.011335	0.41883	-3.3641	0.043371	0.62569
249.0126139__544.1068593	-3.9178	0.01317	0.41883				C00129	M(Cl37)+H[1+]	0.0023	Isopentenyl diphosphate; delta3-Isopentenyl diphosphate; delta3-Methyl-3-butenyl diphosphate	Squalene and cholesterol biosynthesis$N-Glycan biosynthesis
249.0126139__544.1068593	-3.9178	0.01317	0.41883				C00235	M(Cl37)+H[1+]	0.0023	Dimethylallyl diphosphate; Prenyl diphosphate; 2-Isopentenyl diphosphate; delta2-Isopentenyl diphosphate; delta-Prenyl diphosphate; DMAPP	Squalene and cholesterol biosynthesis
556.4411692__552.5858738	-3.2803	0.015538	0.41883	-2.963	0.024203	0.49147
412.2487527__494.8306437	-3.3716	0.015673	0.41883	-2.8764	0.038533	0.62569
496.3993383__552.9788736	-3.9995	0.016137	0.41883	-3.9994	0.016138	0.39629
330.0732517__91.65452989	-3.9989	0.016144	0.41883	-3.9988	0.016146	0.39629	C00051	M+Na[1+]	0.0002	Glutathione; 5-L-Glutamyl-L-cysteinylglycine; N-(N-gamma-L-Glutamyl-L-cysteinyl)glycine; gamma-L-Glutamyl-L-cysteinyl-glycine; GSH; Reduced glutathione	Pyruvate Metabolism$Tyrosine metabolism$Prostaglandin formation from arachidonate$Arachidonic acid metabolism$Androgen and estrogen biosynthesis and metabolism$Glycine, serine, alanine and threonine metabolism$Glutathione Metabolism$Tryptophan metabolism$Aspartate and asparagine metabolism$Xenobiotics metabolism$Methionine and cysteine metabolism$Leukotriene metabolism$Putative anti-Inflammatory …
557.9493408__80.3428077	-3.9981	0.016156	0.41883	-3.9978	0.016159	0.39629
790.8245939__474.3021073	-3.9978	0.016159	0.41883	-3.9976	0.016163	0.39629
730.8108043__420.5316009	-3.9976	0.016162	0.41883	-3.9974	0.016166	0.39629
559.7179701__375.7193047	-3.9976	0.016162	0.41883	-3.9973	0.016166	0.39629
712.998379__381.407334	-3.9973	0.016167	0.41883	-3.997	0.016171	0.39629
218.1081342__100.4125184	-3.9971	0.016169	0.41883	-3.9967	0.016174	0.39629
475.5210053__368.0449526	-3.997	0.01617	0.41883	-3.9966	0.016176	0.39629
496.6868965__85.52683173	-3.997	0.016171	0.41883	-3.9966	0.016176	0.39629
506.2746922__582.6927802	-3.9969	0.016172	0.41883	-3.9965	0.016177	0.39629						Endogenous molecule, also supplement, hormone that contributes to regulation of circadian rhythm	Melatonin	C13H16N2O2	T3D2972	0	2.94
846.0542008__486.105481	-3.9969	0.016172	0.41883	-3.9965	0.016177	0.39629
578.8780868__84.81570152	-3.9968	0.016173	0.41883	-3.9964	0.016178	0.39629
564.8806969__76.04764691	-3.9967	0.016175	0.41883	-3.9962	0.016181	0.39629
308.0914147__100.8235632	-3.9962	0.016182	0.41883	-3.9957	0.016188	0.39629	C00051	M+H[1+]	0.0003	Glutathione; 5-L-Glutamyl-L-cysteinylglycine; N-(N-gamma-L-Glutamyl-L-cysteinyl)glycine; gamma-L-Glutamyl-L-cysteinyl-glycine; GSH; Reduced glutathione	Pyruvate Metabolism$Tyrosine metabolism$Prostaglandin formation from arachidonate$Arachidonic acid metabolism$Androgen and estrogen biosynthesis and metabolism$Glycine, serine, alanine and threonine metabolism$Glutathione Metabolism$Tryptophan metabolism$Aspartate and asparagine metabolism$Xenobiotics metabolism$Methionine and cysteine metabolism$Leukotriene metabolism$Putative anti-Inflammatory …
498.8677901__87.26848947	-3.9961	0.016183	0.41883	-3.9956	0.016189	0.39629
512.7072945__84.63776419	-3.9945	0.016204	0.41883	-3.9938	0.016213	0.39629
823.7302921__461.8945638	-3.9944	0.016205	0.41883	-3.9937	0.016215	0.39629
534.9034422__383.7031694	-3.9942	0.016208	0.41883	-3.9935	0.016217	0.39629
625.8513836__383.4802134	-3.9939	0.016213	0.41883	-3.9931	0.016223	0.39629
464.6418492__87.98940069	-3.993	0.016224	0.41883	-3.9921	0.016237	0.39629
428.6985837__87.13543337	-3.9926	0.01623	0.41883	-3.9917	0.016242	0.39629
438.3792529__563.9384883	-3.9925	0.016232	0.41883	-3.9915	0.016244	0.39629
613.1577145__105.8913215	-3.9924	0.016232	0.41883	-3.9915	0.016244	0.39629	C00127	M+H[1+]	-0.0016	Glutathione disulfide; GSSG; Oxiglutatione; Oxidized glutathione	Tyrosine metabolism$Linoleate metabolism$Glutathione Metabolism$Aspartate and asparagine metabolism$Methionine and cysteine metabolism$Arachidonic acid metabolism$Glutamate metabolism$Ascorbate (Vitamin C) and Aldarate Metabolism
428.7008084__87.62379944	-3.9921	0.016237	0.41883	-3.9911	0.01625	0.39629
599.3057406__352.5557117	-3.992	0.016238	0.41883	-3.991	0.016251	0.39629
599.310076__513.2172304	-3.9917	0.016243	0.41883	-3.9906	0.016257	0.39629						Medication, opioid, used as pain reliever and cough suppressant	Codeine	C18H21NO3	T3D2749	0	2.47
599.310076__513.2172304	-3.9917	0.016243	0.41883	-3.9906	0.016257	0.39629						Medication, opioid, used as pain reliever and cough suppressant	Hydrocodone	C18H21NO3	T3D2941	0	2.47
555.716123__381.4340611	-3.9914	0.016246	0.41883	-3.9903	0.016261	0.39629	CE5158	M+2H[2+]	0.0051	trans,cis-2,15-tetracosadienoyl-CoA	De novo fatty acid biosynthesis
771.6227683__472.1063519	-3.9913	0.016247	0.41883	-3.9903	0.016261	0.39629
613.1622356__118.281348	-3.9908	0.016254	0.41883	-3.9896	0.01627	0.39629	C00127	M+H[1+]	0.0029	Glutathione disulfide; GSSG; Oxiglutatione; Oxidized glutathione	Tyrosine metabolism$Linoleate metabolism$Glutathione Metabolism$Aspartate and asparagine metabolism$Methionine and cysteine metabolism$Arachidonic acid metabolism$Glutamate metabolism$Ascorbate (Vitamin C) and Aldarate Metabolism
560.1213274__372.542487	-3.9894	0.016273	0.41883	-3.9881	0.01629	0.39629
694.0007016__360.1583176	-3.9885	0.016286	0.41883	-3.9872	0.016303	0.39629
492.6501782__87.12014508	-3.9883	0.016288	0.41883	-3.9868	0.016308	0.39629
691.864535__74.24806192	-3.9883	0.016289	0.41883	-3.9867	0.016309	0.39629
260.8146904__89.70857776	-3.988	0.016292	0.41883	-3.9865	0.016313	0.39629
392.7066577__87.60166462	-3.9877	0.016296	0.41883	-3.9861	0.016318	0.39629
456.6989172__85.8421048	-3.9859	0.016321	0.41883	-3.9841	0.016345	0.39629
751.9282718__451.8013607	-3.9856	0.016325	0.41883	-3.9838	0.01635	0.39629
662.8484003__381.3357133	-3.9848	0.016336	0.41883	-3.9829	0.016362	0.39629
811.7901763__468.0577898	-3.983	0.016361	0.41883	-3.9807	0.016392	0.39629
710.1551457__415.7192642	-3.982	0.016374	0.41883	-3.9798	0.016404	0.39629
732.9168372__433.430509	-3.9798	0.016404	0.41883	-3.9773	0.016438	0.39629
763.6238651__436.807201	-3.9785	0.016421	0.41883	-3.9758	0.016459	0.39629
632.5729371__86.37831741	-3.9785	0.016422	0.41883	-3.9756	0.016461	0.39629
508.3325189__552.524506	-3.9779	0.01643	0.41883	-3.9752	0.016467	0.39629
806.3983348__417.2464432	-3.9776	0.016434	0.41883	-3.9747	0.016473	0.39629						Mycotoxin, produced by Fusarium and Beauveria	Beauvericin	C45H57N3O9	T3D3740	0	0.46
363.3107337__557.6059956	-3.9745	0.016476	0.41883	-3.9712	0.016522	0.39629
625.6018678__383.1569974	-3.9742	0.016481	0.41883	-3.9711	0.016523	0.39629
604.9511124__334.6020705	-3.9739	0.016485	0.41883	-3.9707	0.01653	0.39629
815.0280774__481.1062978	-3.972	0.016511	0.41883	-3.9684	0.01656	0.39629
307.0819283__72.35349207	-3.9701	0.016538	0.41883	-3.966	0.016594	0.39629	C00051	M[1+]	-0.0019	Glutathione; 5-L-Glutamyl-L-cysteinylglycine; N-(N-gamma-L-Glutamyl-L-cysteinyl)glycine; gamma-L-Glutamyl-L-cysteinyl-glycine; GSH; Reduced glutathione	Pyruvate Metabolism$Tyrosine metabolism$Prostaglandin formation from arachidonate$Arachidonic acid metabolism$Androgen and estrogen biosynthesis and metabolism$Glycine, serine, alanine and threonine metabolism$Glutathione Metabolism$Tryptophan metabolism$Aspartate and asparagine metabolism$Xenobiotics metabolism$Methionine and cysteine metabolism$Leukotriene metabolism$Putative anti-Inflammatory …	Prodrug produced by species of fungi, psychedelic properties	Psilocybin	C12H17N2O4P	T3D2457	0	0.39
307.0819283__72.35349207	-3.9701	0.016538	0.41883	-3.966	0.016594	0.39629	C00127	M+2H[2+]	-0.0014	Glutathione disulfide; GSSG; Oxiglutatione; Oxidized glutathione	Tyrosine metabolism$Linoleate metabolism$Glutathione Metabolism$Aspartate and asparagine metabolism$Methionine and cysteine metabolism$Arachidonic acid metabolism$Glutamate metabolism$Ascorbate (Vitamin C) and Aldarate Metabolism	Prodrug produced by species of fungi, psychedelic properties	Psilocybin	C12H17N2O4P	T3D2457	0	0.39
565.7722343__320.1342851	-3.9648	0.01661	0.41883	-3.9605	0.016671	0.39629
339.1204273__449.3532584	-3.9593	0.016687	0.41883	-3.9539	0.016763	0.39629
694.7950148__85.29596736	-3.93	0.017103	0.41883	-3.9202	0.017244	0.39629
815.5555576__465.6761515	3.9994	0.016138	0.41883
753.1743938__461.05102	3.9909	0.016252	0.41883
528.7816521__375.7659573	3.9907	0.016256	0.41883
577.2387622__355.4328664	3.9904	0.016259	0.41883									Mycotoxin, trichothecene, produced by Fusarium species	Roridin A	C29H40O9	T3D3709	0	0.64
782.1524841__479.2196754	3.9902	0.016262	0.41883
767.2165246__468.5269436	3.9898	0.016268	0.41883
813.5212672__507.1968579	3.9892	0.016276	0.41883
476.3489828__545.5980068	3.9887	0.016282	0.41883				clpndcrn	M(S34)+H[1+]	-0.0046	clupanodonyl carnitine	Carnitine shuttle
476.3489828__545.5980068	3.9887	0.016282	0.41883				dcsptn1crn	M(S34)+H[1+]	-0.0046	docosa-4,7,10,13,16-pentaenoyl carnitine	Carnitine shuttle
251.1027019__285.3788975	3.9887	0.016283	0.41883				C00559	M[1+]	0.0009	Deoxyadenosine; 2'-Deoxyadenosine	Purine metabolism	Hazardous chemical, primary component of super glue	Ethyl cyanoacrylate	C6H7NO2	T3D1702	0	0.28
251.1027019__285.3788975	3.9887	0.016283	0.41883				C00559	M[1+]	0.0009	Deoxyadenosine; 2'-Deoxyadenosine	Purine metabolism	Medication, NSAID	Ibuprofen	C13H18O2	T3D2970	0	3.42
251.1027019__285.3788975	3.9887	0.016283	0.41883				C05198	M[1+]	0.0009	5'-Deoxyadenosine	Urea cycle/amino group metabolism	Hazardous chemical, primary component of super glue	Ethyl cyanoacrylate	C6H7NO2	T3D1702	0	0.28
251.1027019__285.3788975	3.9887	0.016283	0.41883				C05198	M[1+]	0.0009	5'-Deoxyadenosine	Urea cycle/amino group metabolism	Medication, NSAID	Ibuprofen	C13H18O2	T3D2970	0	3.42
813.7441407__474.1396129	3.9878	0.016295	0.41883
727.0795375__440.5849684	3.977	0.016442	0.41883
840.8873472__467.5301129	3.9754	0.016464	0.41883
836.7923446__435.7216862	3.9727	0.016501	0.41883
803.7175168__467.7728116	3.9708	0.016528	0.41883
774.0934271__439.2355327	3.9665	0.016587	0.41883
555.2523264__358.5534314	3.9622	0.016647	0.41883
844.2077338__481.8866057	3.9588	0.016695	0.41883
796.7186779__458.7149263	3.942	0.016931	0.41883
474.3412201__540.1648001	4.2992	0.0028059	0.41883	4.5595	0.003671	0.39629	c226crn	M(Cl37)+H[1+]	0.0019	cervonyl carnitine	Carnitine shuttle
474.3412201__540.1648001	4.2992	0.0028059	0.41883	4.5595	0.003671	0.39629	c226crn	M(S34)+H[1+]	0.0033	cervonyl carnitine	Carnitine shuttle
474.343886__558.0936577	4.2092	0.0029615	0.41883	4.5388	0.0029606	0.39629	c226crn	M(Cl37)+H[1+]	0.0046	cervonyl carnitine	Carnitine shuttle
475.3470528__538.6136722	4.0117	0.0039076	0.41883	4.1708	0.0045143	0.39629
446.3120952__522.0053443	3.9577	0.0047881	0.41883	3.8887	0.0060195	0.39629
531.2779404__153.6580081	3.9382	0.010667	0.41883	3.8058	0.0095202	0.39629
566.2460204__338.5634949	4.2154	0.013061	0.41883	4.2221	0.012604	0.39629						Medication, octapeptide analog of somatostatin, used to treat esophageal variceal bleeding in patients with cirrhotic liver disease and AIDS-related diarrhea	Vapreotide	C57H70N12O9S2	T3D3067	0	4.87
449.3310925__539.5822613	3.6251	0.013683	0.41883	2.9038	0.049865	0.62569
814.7805191__473.9139445	4.0605	0.014678	0.41883	4.0207	0.014692	0.39629
781.1827033__485.1339978	3.8882	0.016202	0.41883	3.8291	0.015911	0.39629
762.8953388__441.6801026	3.9346	0.016873	0.41883	3.9791	0.016334	0.39629
846.5192389__482.253281	3.914	0.016986	0.41883	3.8746	0.017352	0.39695
828.8117007__469.5384523	5.7427	0.0025635	0.41883	4.9686	0.011554	0.39629
239.105801__140.4453426	3.6164	0.0069124	0.41883	3.0792	0.018928	0.40362
435.0176625__82.15283214	3.5768	0.0095475	0.41883	2.8847	0.036192	0.62569						unknown	3-Chloro-4-fluoro-N-(E)-nitromethylideneaminoaniline	C7H5ClFN3O2	T3D1070	0	1.1
503.0044216__80.91657923	3.4532	0.014769	0.41883
731.1963141__471.7111691	3.9981	0.016155	0.41883
313.6714654__340.5979517	3.9976	0.016162	0.41883
782.1598316__478.3326608	3.9968	0.016173	0.41883
562.3330826__297.807725	3.9967	0.016174	0.41883
512.1421041__101.1826607	3.9933	0.01622	0.41883
430.1219935__91.52858874	3.9925	0.016231	0.41883
588.3294639__330.3736273	3.992	0.016238	0.41883				C03428	M(C13)+H[1+]	0	Presqualene diphosphate	Squalene and cholesterol biosynthesis
501.0044866__102.7721823	3.986	0.016319	0.41883
432.2457221__188.8908384	3.9842	0.016344	0.41883
404.1845894__113.8069898	3.982	0.016374	0.41883				CE5140	M+Na[1+]	0.004	12-oxo-20-trihydroxy-leukotriene B4	Leukotriene metabolism
336.1528405__178.6562209	3.9686	0.016558	0.41883
730.7594071__359.85963	3.942	0.016931	0.41883				ksi_deg38	M+H+Na[2+]	0.0047	keratan sulfate I, degradation product 38	Keratan sulfate degradation
730.7594071__359.85963	3.942	0.016931	0.41883				l2n2m2mn	M+H+Na[2+]	0.0047	de-Fuc, reducing GlcNAc removed, de-Sia form of PA6 (w/o peptide linkage)	N-Glycan Degradation
849.198761__467.7313828	3.9405	0.016953	0.41883
823.4773949__445.4103561	3.9153	0.017317	0.41883
759.4815839__454.1919149	3.9993	0.01614	0.41883
821.0871924__472.6926755	3.9986	0.016149	0.41883
771.8089678__446.3875826	3.9972	0.016168	0.41883
504.6036089__371.8673752	3.996	0.016184	0.41883
790.6441125__477.3121581	3.9946	0.016203	0.41883
829.2744667__482.0866336	3.993	0.016225	0.41883				CE2835	M+H[1+]	-0.0074	maltopentaose	Starch and Sucrose Metabolism
805.1257992__464.0502744	3.9917	0.016242	0.41883
559.9515992__75.90598044	3.9914	0.016247	0.41883
263.1026456__259.4379411	3.9906	0.016257	0.41883									Medication, used as pain reliever, salicylate	Aspirin	C9H8O4	T3D2936	0	0.08
263.1026456__259.4379411	3.9906	0.016257	0.41883									Hazardous chemical, plasticizer, endocrine disruptor, linked to precocious puberty	MHP (Methyl hydrogen phthalate)	C9H8O4	T3D3886	0	0.08
807.7846745__482.0204435	3.9878	0.016294	0.41883
518.9457434__86.88454493	3.9856	0.016325	0.41883
450.9415081__75.59596646	3.9842	0.016344	0.41883									Hazardous chemical, pyrrole pesticide	Chlorfenapyr	C15H11BrClF3N2O	T3D1699	0	1.8
628.8373797__353.8865601	3.9828	0.016363	0.41883
587.5480725__385.8559382	3.981	0.016388	0.41883
705.4684822__422.2170047	3.9737	0.016487	0.41883
648.0100643__409.1173427	3.9694	0.016547	0.41883
721.3220465__436.8065373	3.9683	0.016562	0.41883									Hazardous chemical, pyrethroid pesticide	Fenpropathrin	C22H23NO3	T3D1846	0	3.83
812.4245627__455.9178663	3.9659	0.016595	0.41883
771.8161112__468.3580773	3.9648	0.01661	0.41883
609.607078__404.2235198	3.9562	0.016731	0.41883
835.2627588__462.4567234	3.9561	0.016733	0.41883
581.7123731__392.0902088	3.9489	0.016833	0.41883
624.7746959__367.4576594	3.9345	0.017038	0.41883
656.584336__571.2600801	3.9145	0.017328	0.41883
314.0908385__52.59969645	-4.1866	0.0034994	0.41883	-3.4302	0.01771	0.39927						Hazardous chemical, herbicide	Alachlor	C14H20ClNO2	T3D0810	0	4.52
314.0908385__52.59969645	-4.1866	0.0034994	0.41883	-3.4302	0.01771	0.39927						Hazardous chemical, herbicide	Acetochlor	C14H20ClNO2	T3D0811	0	4.52
314.0908385__52.59969645	-4.1866	0.0034994	0.41883	-3.4302	0.01771	0.39927						Hazardous chemical, production of polyurethane foam	Methylene diphenyl diisocyanate	C15H10N2O2	T3D1664	0	2.67
314.0908385__52.59969645	-4.1866	0.0034994	0.41883	-3.4302	0.01771	0.39927						Hazardous chemical, cosmetic ingredient used as preservative, releases formaldehyde, potentially carcinogenic	Quaternium-15	C9H16Cl2N4	T3D3628	0	0.41
281.0484244__555.8695267	-4.4863	0.010775	0.41883	-3.4166	0.041645	0.62569
733.7639329__413.4807319	-4.4639	0.010899	0.41883	-3.3991	0.042065	0.62569
638.1744912__390.215512	-4.3877	0.011296	0.41883	-3.3366	0.043567	0.62569
499.1492365__517.7482193	-4.2676	0.012546	0.41883	-3.2335	0.047315	0.62569
649.4472301__550.0486883	-4.1912	0.012877	0.41883	-3.1732	0.048733	0.62569
827.5910733__485.4099507	-4.227	0.013339	0.41883	-3.1937	0.049459	0.62569
300.2035327__491.8501102	-4.0628	0.013888	0.41883
518.3700195__511.9760198	-4.1401	0.014185	0.41883
843.1977647__463.8286682	-4.1049	0.014473	0.41883
763.0073489__462.6571865	-3.9297	0.01585	0.41883
601.472896__548.4615991	-3.977	0.016212	0.41883
825.6274668__469.0968481	-3.9603	0.016429	0.41883
847.6926852__469.9747997	-3.9539	0.016476	0.41883
355.2245363__566.5116579	-3.9241	0.01682	0.41883				C00473	M+HCOONa[1+]	0.0001	Retinol; all-trans-Retinol; Vitamin A; Vitamin A1	Vitamin A (retinol) metabolism
355.2245363__566.5116579	-3.9241	0.01682	0.41883				C00899	M+HCOONa[1+]	0.0001	11-cis-Retinol	Vitamin A (retinol) metabolism
355.2245363__566.5116579	-3.9241	0.01682	0.41883				C04518	M+Na[1+]	0.0001	17alpha,20alpha-Dihydroxypregn-4-en-3-one	C21-steroid hormone biosynthesis and metabolism
355.2245363__566.5116579	-3.9241	0.01682	0.41883				C05138	M+Na[1+]	0.0001	17alpha-Hydroxypregnenolone	C21-steroid hormone biosynthesis and metabolism
355.2245363__566.5116579	-3.9241	0.01682	0.41883				C05485	M+Na[1+]	0.0001	21-Hydroxypregnenolone	C21-steroid hormone biosynthesis and metabolism
355.2245363__566.5116579	-3.9241	0.01682	0.41883				C18038	M+Na[1+]	0.0001		Androgen and estrogen biosynthesis and metabolism
355.2245363__566.5116579	-3.9241	0.01682	0.41883				CE1754	M+HCOONa[1+]	0.0001	9-cis-retinol	Vitamin A (retinol) metabolism
355.2245363__566.5116579	-3.9241	0.01682	0.41883				CE5590	M+HCOONa[1+]	0.0001	13-cis-retinol	Vitamin A (retinol) metabolism
355.2245363__566.5116579	-3.9241	0.01682	0.41883				retinol-cis-11	M+HCOONa[1+]	0.0001	cis-11-retinol	Vitamin A (retinol) metabolism
355.2245363__566.5116579	-3.9241	0.01682	0.41883				retinol-cis-13	M+HCOONa[1+]	0.0001	cis-13-retinol	Vitamin A (retinol) metabolism
747.5149652__506.7134338	-3.7921	0.016883	0.41883
520.4591617__564.1027422	-3.901	0.017215	0.41883
610.2915354__225.5822619	-3.9136	0.017266	0.41883				C02744	M+HCOONa[1+]	0.0047	Psychosine sulfate	Glycosphingolipid metabolism
487.3241276__563.856461	-3.7963	0.017332	0.41883
827.4922583__477.4617966	-3.7711	0.017384	0.41883
784.2324004__466.9421675	-3.9985	0.016151	0.41883	-3.9983	0.016153	0.39629
773.8413159__459.2489965	-3.9982	0.016155	0.41883	-3.9979	0.016158	0.39629
796.4211329__472.4376575	-3.9972	0.016167	0.41883	-3.9969	0.016172	0.39629
686.0997405__109.4135142	-3.9964	0.016178	0.41883	-3.996	0.016184	0.39629
297.0222486__570.3076266	-3.996	0.016183	0.41883	-3.9956	0.01619	0.39629
807.1183196__466.8071708	-3.9958	0.016187	0.41883	-3.9952	0.016194	0.39629
789.7881977__469.8464217	-3.9946	0.016203	0.41883	-3.9939	0.016212	0.39629
623.4352442__568.3100245	-3.9927	0.016229	0.41883	-3.9918	0.016241	0.39629
760.4190826__472.6008652	-3.9918	0.01624	0.41883	-3.9908	0.016254	0.39629						Hazardous chemical, flame retardant	Heptabromobiphenyl Ether	C12H3Br7O	T3D2042	0	1.54
827.4675488__460.7164473	-3.9914	0.016246	0.41883	-3.9903	0.016261	0.39629
835.3802666__459.5964873	-3.991	0.016251	0.41883	-3.9899	0.016267	0.39629
774.8651318__451.9388791	-3.9875	0.016298	0.41883	-3.986	0.016319	0.39629
595.3800602__550.3713036	-3.9867	0.01631	0.41883	-3.9851	0.016332	0.39629
815.9396446__478.8994481	-3.9814	0.016382	0.41883	-3.979	0.016414	0.39629
763.9324976__443.2273851	-3.9773	0.016439	0.41883	-3.9745	0.016477	0.39629
623.4305744__571.5712507	-3.9738	0.016486	0.41883	-3.9706	0.016531	0.39629
768.5423758__530.8637643	-3.9331	0.017059	0.41883	-3.9248	0.017178	0.39629
354.1550601__519.8344357	-4.7946	0.001715	0.41883	-4.6913	0.0046029	0.39629						Hazardous chemical, benzimidazole fungicide	Benomyl	C14H18N4O3	T3D0928	0	3.95
354.1550601__519.8344357	-4.7946	0.001715	0.41883	-4.6913	0.0046029	0.39629						Mycotoxin, trichothecene, produced by Fusarium species	Nivalenol	C15H20O7	T3D3674	0	0.93
840.1058815__467.5120517	-4.9831	0.0070667	0.41883	-48.599	1.0726e-06	0.00070486
336.1284218__509.2098293	-3.8101	0.0088381	0.41883	-3.745	0.0183	0.39927						Medication, antipsychotic, used to manage and treat schizophrenia, bipolar disorder, and acute psychosis, used off-label to treat migraines	Chlorpromazine	C17H19ClN2S	T3D2806	0	3.42
845.5294912__452.6943229	-4.6007	0.0090141	0.41883	-35.21	3.883e-06	0.0015595
803.2750465__461.1527368	-4.0119	0.015178	0.41883	-41.652	1.9859e-06	0.0011043
755.2399878__436.8712226	-3.9978	0.016005	0.41883	-95.819	7.1127e-08	0.00016764
818.2999453__466.1089305	-3.8661	0.016282	0.41883	-27.605	1.0243e-05	0.0029247
825.2506021__463.9447224	-3.8696	0.016778	0.41883	-33.567	4.6984e-06	0.0017876
785.2912942__457.7989406	-3.8809	0.016794	0.41883	-36.51	3.3599e-06	0.0014903						Hazardous chemical, fungicide	Benthiavalicarb-isopropyl	C18H24FN3O3S	T3D0930	0	3.07
776.7395195__466.895541	-3.997	0.016171	0.41883	-3.9966	0.016176	0.39629
781.8510339__451.7178824	-3.9968	0.016173	0.41883	-3.9964	0.016178	0.39629
815.7555719__471.9298689	-3.9938	0.016214	0.41883	-3.993	0.016224	0.39629
790.5539597__481.6796591	-3.9936	0.016216	0.41883	-3.9928	0.016227	0.39629
800.3914855__431.4162746	-3.9933	0.01622	0.41883	-3.9925	0.016231	0.39629
754.7327967__445.168996	-3.9888	0.016281	0.41883	-3.9875	0.016299	0.39629
517.3381835__553.2699167	-3.987	0.016306	0.41883	-3.9853	0.016328	0.39629
353.1304183__545.1007344	-3.9861	0.016318	0.41883	-3.9843	0.016342	0.39629						Medication, antipsychotic, used to treat severe emesis and severe hiccups	Triflupromazine	C18H19F3N2S	T3D2813	2	2.95
634.3291495__419.9224251	-3.9859	0.016321	0.41883	-3.9842	0.016344	0.39629
815.7475722__473.2998863	-3.9809	0.016389	0.41883	-3.9783	0.016424	0.39629
833.4714534__438.9507151	-3.9793	0.01641	0.41883	-3.9767	0.016446	0.39629
800.383789__441.3886995	-3.9773	0.016439	0.41883	-3.9744	0.016478	0.39629
610.4304159__508.0302584	-3.9751	0.016469	0.41883	-3.972	0.016511	0.39629
311.1619719__530.217675	-3.9719	0.016512	0.41883	-3.9683	0.016563	0.39629	C05141	M+Na[1+]	0.0002	Estriol; 1,3,5(10)-Estratriene-3,16-alpha,17beta-triol	C21-steroid hormone biosynthesis and metabolism$Androgen and estrogen biosynthesis and metabolism	Agrochemical, plant growth regulator, minimal toxicity risk observed	Paclobutrazol	C15H20ClN3O	T3D3897	0	4.31
311.1619719__530.217675	-3.9719	0.016512	0.41883	-3.9683	0.016563	0.39629	C05301	M+Na[1+]	0.0002	2-Hydroxyestradiol-17beta; 2-OH-Estradiol	Androgen and estrogen biosynthesis and metabolism	Agrochemical, plant growth regulator, minimal toxicity risk observed	Paclobutrazol	C15H20ClN3O	T3D3897	0	4.31
311.1619719__530.217675	-3.9719	0.016512	0.41883	-3.9683	0.016563	0.39629	CE2179	M+Na[1+]	0.0002	4-hydroxy-17beta-estradiol	Androgen and estrogen biosynthesis and metabolism	Agrochemical, plant growth regulator, minimal toxicity risk observed	Paclobutrazol	C15H20ClN3O	T3D3897	0	4.31
311.1619719__530.217675	-3.9719	0.016512	0.41883	-3.9683	0.016563	0.39629	hestratriol	M+Na[1+]	0.0002	4,17 dihydroxy estradiol	C21-steroid hormone biosynthesis and metabolism	Agrochemical, plant growth regulator, minimal toxicity risk observed	Paclobutrazol	C15H20ClN3O	T3D3897	0	4.31
829.3902746__479.2844733	-3.9564	0.016728	0.41883	-3.9508	0.016807	0.39629
815.9316418__477.2184778	-3.9535	0.016768	0.41883	-3.9476	0.016851	0.39629
633.3292197__77.91811027	-3.9283	0.017127	0.41883	-3.9186	0.017268	0.39629						Hazardous chemical, organic pollutant, endocrine disruptor	Hexachlorodibenzo-p-dioxin	C34H50O12	T3D0153	0	2.67
729.2152556__468.5493677	4.4043	0.010688	0.41883	4.5392	0.0096619	0.39629
641.3240435__390.4792756	4.2532	0.012842	0.41883	4.2706	0.012435	0.39629						Hazardous chemical, industrial additive	Zinc oleate	C35H64O4Zn2	T3D1462	0	3.18
598.3571192__387.9389076	4.2001	0.013485	0.41883	4.1972	0.013344	0.39629
664.394606__401.965169	4.1258	0.014067	0.41883	4.151	0.013462	0.39629
841.9258754__457.6251335	3.8397	0.017047	0.41883	3.8015	0.016522	0.39629
824.0894093__420.9915211	5.0016	0.0037666	0.41883	4.8182	0.0029771	0.39629
383.22274__392.4588335	4.4386	0.0095765	0.41883	4.3505	0.0092561	0.39629	C00410	M+HCOONa[1+]	0.0034	Progesterone; 4-Pregnene-3,20-dione	C21-steroid hormone biosynthesis and metabolism	Endogenous molecule, cardiotonic bufadienolide steroid, vasoconstrictor, found in the plasma and urine of human subjects with myocardial infarction, kidney failure, and heart failure	Marinobufagenin	C24H32O5	T3D2536	0	1.23
477.9229652__67.2222494	4.3701	0.010362	0.41883	4.4298	0.0090479	0.39629
810.0269645__453.5995129	4.3293	0.011811	0.41883	4.4177	0.010944	0.39629
813.8795372__480.8795972	4.2699	0.012645	0.41883	4.3046	0.012096	0.39629
545.316694__394.9367276	4.2253	0.013292	0.41883	4.2297	0.013137	0.39629
430.2399329__67.12956746	4.0276	0.013377	0.41883	3.9995	0.012108	0.39629						Mycotoxin, inhibits actin polymerization	Cytochalasin J	C28H35NO5	T3D3681	0	2.51
839.173384__466.0222864	3.9307	0.016429	0.41883	3.9069	0.016214	0.39629	C00136	M(C13)+H[1+]	0.0056	Butanoyl-CoA; Butyryl-CoA	Butanoate metabolism$Fatty acid activation$Saturated fatty acids beta-oxidation
839.173384__466.0222864	3.9307	0.016429	0.41883	3.9069	0.016214	0.39629	C00630	M(C13)+H[1+]	0.0056	2-Methylpropanoyl-CoA; 2-Methylpropionyl-CoA; Isobutyryl-CoA	Glycine, serine, alanine and threonine metabolism$Valine, leucine and isoleucine degradation$Dimethyl-branched-chain fatty acid mitochondrial beta-oxidation
697.0603113__423.8818176	3.8934	0.016726	0.41883	3.8735	0.016284	0.39629
443.1963564__144.1373155	4.3971	0.0081203	0.41883	4.2761	0.0070473	0.39629
557.9380851__75.61641054	4.6792	0.0087279	0.41883	4.7189	0.0079205	0.39629	C05696	M(Cl37)+H[1+]	0.0029	3'-Phosphoadenylylselenate; 3'-Phosphoadenosine-5'-phosphoselanate	Selenoamino acid metabolism
557.9380851__75.61641054	4.6792	0.0087279	0.41883	4.7189	0.0079205	0.39629	C05696	M(S34)+H[1+]	0.0043	3'-Phosphoadenylylselenate; 3'-Phosphoadenosine-5'-phosphoselanate	Selenoamino acid metabolism
718.2260281__440.6278187	4.4914	0.010445	0.41883	4.5045	0.009965	0.39629
730.0730072__449.5276209	4.1055	0.014607	0.41883	4.1471	0.014091	0.39629
755.7890757__416.8744973	4.0144	0.015367	0.41883	3.9577	0.015896	0.39629
757.7170943__433.2391266	3.9693	0.015517	0.41883	4.0882	0.01432	0.39629
488.03617__80.60248657	3.981	0.015617	0.41883	3.9145	0.01619	0.39629
821.9879443__474.8359056	3.9178	0.017001	0.41883	3.9258	0.016686	0.39629
830.1270808__469.951796	3.8279	0.01705	0.41883	3.8317	0.015965	0.39629
846.8122938__459.2527921	3.916	0.017068	0.41883	3.9026	0.017058	0.39629
571.9549418__82.75233695	3.9981	0.016156	0.41883
507.606476__404.2385667	3.9979	0.016158	0.41883
769.7231178__477.6123512	3.9973	0.016167	0.41883
731.1641684__457.9507562	3.997	0.016171	0.41883
517.8568179__77.28933059	3.9969	0.016172	0.41883
840.5473766__475.1935051	3.9966	0.016175	0.41883
802.2057682__468.0195521	3.9962	0.016181	0.41883
472.5972286__401.0463325	3.9959	0.016185	0.41883
767.2094584__464.0725243	3.9956	0.016189	0.41883
601.3728428__434.6459738	3.9949	0.016198	0.41883
782.1451193__460.2498624	3.9945	0.016204	0.41883
496.9629065__402.8263304	3.9931	0.016224	0.41883
801.8886475__470.6176678	3.9929	0.016226	0.41883
454.093091__101.5304534	3.9889	0.016281	0.41883									Hazardous chemical, pyrethroid pesticide	Permethrin	C21H20Cl2O3	T3D1850	0	3.59
820.6091528__484.9747806	3.9884	0.016287	0.41883
768.3222411__457.3799166	3.9866	0.016311	0.41883
840.7768161__476.9048151	3.9828	0.016363	0.41883
840.7683205__479.5311877	3.9825	0.016367	0.41883
749.2862076__470.1039468	3.9796	0.016407	0.41883
749.2794513__445.5106081	3.9763	0.016452	0.41883
763.210409__444.4193497	3.9759	0.016457	0.41883
774.8867635__449.287316	3.9727	0.016502	0.41883
710.3492295__359.6353272	3.972	0.016511	0.41883
786.0260593__456.7517447	3.9678	0.016569	0.41883
727.9578166__411.2039181	3.9556	0.01674	0.41883
569.3822899__572.2231494	3.9551	0.016747	0.41883
448.137433__420.7115148	3.9124	0.017358	0.41883
501.2340043__539.0496206	-3.9988	0.016146	0.41883	-3.9987	0.016148	0.39629
791.7958633__438.5984159	-3.9986	0.016149	0.41883	-3.9984	0.016151	0.39629
727.461181__519.0376912	-3.9977	0.016161	0.41883	-3.9974	0.016165	0.39629
788.6722389__462.2657516	-3.9966	0.016176	0.41883	-3.9962	0.016181	0.39629
771.6156114__438.0860734	-3.9958	0.016187	0.41883	-3.9953	0.016193	0.39629
822.4513507__488.8656668	-3.9925	0.01623	0.41883	-3.9916	0.016243	0.39629
713.0044969__398.0570948	-3.9901	0.016264	0.41883	-3.9889	0.01628	0.39629
671.4971604__543.821025	-3.9881	0.016291	0.41883	-3.9865	0.016313	0.39629
812.392846__463.3584334	-3.9853	0.016329	0.41883	-3.9835	0.016354	0.39629
744.9104306__452.9537	-3.9829	0.016361	0.41883	-3.9808	0.016391	0.39629
781.0066789__473.3495411	-3.9683	0.016563	0.41883	-3.9643	0.016617	0.39629
721.3033095__440.8241095	-3.9649	0.016609	0.41883	-3.9605	0.016671	0.39629
760.3565121__431.470342	-3.9631	0.016634	0.41883	-3.9585	0.016699	0.39629
499.0324274__89.80780786	-3.9595	0.016684	0.41883	-3.9546	0.016753	0.39629
710.689174__396.7068892	-3.9583	0.016701	0.41883	-3.9532	0.016773	0.39629
800.1065694__472.6047941	3.9984	0.016152	0.41883	128.53	1.0383e-06	0.00070486
766.3187165__433.5403925	3.9964	0.016179	0.41883	85.679	3.5046e-06	0.0014903
698.7587325__434.1315877	3.9952	0.016194	0.41883	74.984	5.2274e-06	0.0018894
791.3889665__465.2289128	3.988	0.016292	0.41883	47.059	2.1127e-05	0.0045297
819.4045123__475.6327772	3.9871	0.016304	0.41883	45.32	2.3651e-05	0.004885
736.5974565__472.6995322	3.9849	0.016335	0.41883	41.903	2.9912e-05	0.0056904
821.8824009__490.8673491	3.9814	0.016381	0.41883	37.691	4.1081e-05	0.0076147
657.3264691__341.9178096	3.948	0.016846	0.41883	22.469	0.00019303	0.031714						Medication, phenothiazine, used to treat severe mood disorders	Methotrimeprazine	C19H24N2OS	T3D3041	0	4.06
819.396412__426.2734133	3.922	0.017219	0.41883	18.172	0.00036356	0.058404						Hazardous chemical, flame retardant	Octabromobiphenyl	C12H2Br8	T3D1948	0	0.28
844.4477662__486.1644102	-3.9996	0.016135	0.41883	-3.9995	0.016136	0.39629						Medication, used to treat heart failure and arrhythmias	Digoxin	C41H64O14	T3D2670	0	2.84
722.1864672__446.0243487	-3.9974	0.016165	0.41883	-3.9971	0.01617	0.39629
809.8219029__449.9504146	-3.996	0.016183	0.41883	-3.9955	0.01619	0.39629
848.7741172__468.3598358	-3.9892	0.016276	0.41883	-3.9878	0.016294	0.39629
794.4279332__452.9418901	-3.9842	0.016343	0.41883	-3.9823	0.01637	0.39629
839.6478728__480.303762	-3.9784	0.016422	0.41883	-3.9757	0.01646	0.39629
826.8423257__473.7029928	-3.9765	0.016449	0.41883	-3.9736	0.016489	0.39629
716.3639296__434.591672	-3.9757	0.016459	0.41883	-3.9728	0.016501	0.39629
840.4369772__459.1678664	-3.9698	0.016542	0.41883	-3.9659	0.016595	0.39629						Medication, antibiotic, often used to treat tuberculosis	Rifampin	C43H58N4O12	T3D2969	0	2.34
769.495216__462.4614864	-3.9359	0.017019	0.41883	-3.9278	0.017135	0.39629
799.3682978__468.360107	-3.8898	0.01757	0.4194
544.3066926__572.2507122	3.8962	0.017598	0.4194
415.3037683__543.5103885	-3.8337	0.017543	0.4194
497.9060823__103.7054005	-3.9029	0.017498	0.4194	-3.8906	0.017682	0.39927
588.6084718__377.0009065	-3.8599	0.017699	0.42027
833.7137278__480.6412971	-3.8604	0.017809	0.42027
572.6165555__85.71076575	-3.8794	0.01785	0.42027	-3.8638	0.018088	0.39927
783.6264336__444.1973448	3.8042	0.017919	0.42027	3.8258	0.016962	0.39629
460.7547975__327.2899204	3.8757	0.017907	0.42027
815.9636555__458.1675039	-3.868	0.017855	0.42027
622.9682483__87.6466382	-3.8694	0.018003	0.42034	-3.8535	0.018248	0.39927
795.2711796__459.9388856	-3.8559	0.018017	0.42034	-85.816	1.1053e-07	0.00016764
826.3740008__488.004574	-3.8204	0.018123	0.42059
666.049447__389.1278117	3.8646	0.018077	0.42059
483.1707354__523.3043999	-2.9992	0.018228	0.42082
757.7240175__447.7894104	3.6897	0.018206	0.42082	3.7353	0.016344	0.39629						Hazardous chemical, industrial additive	Hexachlorobiphenyl	C12H4Cl6	T3D0517	0	1.79
383.2192129__504.7853704	3.7511	0.018302	0.42143	3.6524	0.019089	0.40586	C00410	M+HCOONa[1+]	-0.0001	Progesterone; 4-Pregnene-3,20-dione	C21-steroid hormone biosynthesis and metabolism
846.7347019__474.8628571	-3.8126	0.018384	0.42172
759.9812843__398.3432725	3.8431	0.01841	0.42172
150.0583305__91.10140755	3.8047	0.018483	0.4223	3.8165	0.017955	0.39927	C00025	M(Cl37)+H[1+]	0.0006	L-Glutamate; L-Glutamic acid; L-Glutaminic acid; Glutamate	Purine metabolism$Glycine, serine, alanine and threonine metabolism$Methionine and cysteine metabolism$Alanine and Aspartate Metabolism$Vitamin B9 (folate) metabolism$Pyrimidine metabolism$Vitamin B3 (nicotinate and nicotinamide) metabolism$Tryptophan metabolism$Aspartate and asparagine metabolism$Nitrogen metabolism$Urea cycle/amino group metabolism$Aminosugars metabolism$Putative anti-Inflammat…
150.0583305__91.10140755	3.8047	0.018483	0.4223	3.8165	0.017955	0.39927	C00073	M+H[1+]	0	L-Methionine; Methionine; L-2-Amino-4methylthiobutyric acid	Glycine, serine, alanine and threonine metabolism$Methionine and cysteine metabolism$Arginine and Proline Metabolism$Urea cycle/amino group metabolism
150.0583305__91.10140755	3.8047	0.018483	0.4223	3.8165	0.017955	0.39927	C00217	M(Cl37)+H[1+]	0.0006	D-Glutamate; D-Glutamic acid; D-Glutaminic acid; D-2-Aminoglutaric acid
150.0583305__91.10140755	3.8047	0.018483	0.4223	3.8165	0.017955	0.39927	C00302	M(Cl37)+H[1+]	0.0006	DL-Glutamate; DL-Glutaminic acid; 2-Aminoglutaric acid; Glutamate	Methionine and cysteine metabolism$Leukotriene metabolism
150.0583305__91.10140755	3.8047	0.018483	0.4223	3.8165	0.017955	0.39927	C05938	M(Cl37)+H[1+]	0.0006	L-4-Hydroxyglutamate semialdehyde	Arginine and Proline Metabolism$Aspartate and asparagine metabolism
559.8950763__371.2467784	-3.7859	0.018594	0.42374
822.9314939__466.257035	-3.7235	0.018727	0.42458	-28.531	8.9808e-06	0.0027051
843.1208282__467.1121341	3.8	0.018723	0.42458	3.7929	0.018534	0.40114
740.2295684__466.9183267	-3.8188	0.018798	0.42509	-3.7971	0.019151	0.406
723.235279__450.4131662	-3.8126	0.018867	0.42556
848.6355232__467.4023389	3.7088	0.019037	0.42723	3.6498	0.018795	0.40339
420.0484699__81.47407621	3.7703	0.019001	0.42723	3.7124	0.019624	0.41119	C01031	M+HCOOK[1+]	0.0012	S-Formylglutathione	Tyrosine metabolism	Medication, chemotherapy	Oxaliplatin	C8H14N2O4Pt	T3D2674	0	2.09
420.0484699__81.47407621	3.7703	0.019001	0.42723	3.7124	0.019624	0.41119	C01031	M+HCOOK[1+]	0.0012	S-Formylglutathione	Tyrosine metabolism	Hazardous chemical, herbicide	Bensulide	C14H24NO4PS3	T3D3797	0	2.98
461.2505701__548.572071	-3.7698	0.019195	0.42967
801.1239378__459.5691209	-3.6814	0.019414	0.43193
346.2951093__561.1150319	-3.6617	0.019491	0.43193
818.3079971__478.5210145	-3.6844	0.019491	0.43193	-29.087	8.3167e-06	0.002614
560.3288723__276.8371358	2.9808	0.01937	0.43193	2.5694	0.037048	0.62569	C04730	M+H+Na[2+]	0.0054	GM3; (N-Acetylneuraminyl)-D-galactosyl-D-glucosylceramide; alpha-N-Acetylneuraminyl-2,3-beta-D-galactosyl-1,4-beta-D-glucosylceramide; N-Acetylneuraminyl-2,3-alpha-D-galactosyl-1,4-beta-D-glucosylceramide; Neu5Ac-alpha2->3Gal-beta1->4Glc-beta1->1'Cer	Glycosphingolipid biosynthesis - ganglioseries$Sialic acid metabolism
812.9964016__446.3221431	-3.7256	0.019602	0.4333									Preservative	Thiomersal	C9H9HgNaO2S	T3D1364	0	4.53
337.2583833__103.0905093	-3.3067	0.019704	0.43446				CE5072	M(Cl37)+H[1+]	0.0031	21-hydroxyallopregnanolone
701.6355464__436.0169115	3.7115	0.019754	0.4345	3.6842	0.019536	0.41055
621.3996152__559.3963152	-2.9339	0.020167	0.44248
448.3258728__539.3778488	3.3483	0.02028	0.44385
490.213811__97.30334371	3.6781	0.020425	0.44592	3.6056	0.021336	0.44194
651.4056628__557.5679108	-3.6873	0.020552	0.44758
302.1249109__103.2381203	3.6872	0.020744	0.44845	3.6593	0.020983	0.43714						Prodrug produced by species of fungi, psychedelic properties	Psilocybin	C12H17N2O4P	T3D2457	0	5
826.7847805__477.3269236	-2.8895	0.020699	0.44845	-2.5822	0.045128	0.62569
503.0074524__81.49138191	3.44	0.020643	0.44845
827.4510707__430.1739911	3.0349	0.021087	0.45084
547.9177999__376.2307371	-3.6558	0.021084	0.45084
555.0189007__81.25132829	2.9575	0.02093	0.45084	2.5716	0.037149	0.62569
419.0452698__81.34896449	2.9307	0.021001	0.45084	2.5271	0.039403	0.62569						Hazardous chemical, used as insecticide, fungicide, herbicide, used in diet pills in 1930s	46-Dinitro-o-cresol	C7H6N2O5	T3D0102	0	1.69
814.2779545__450.5644461	-3.5896	0.021109	0.45084	-27.24	1.08e-05	0.0029247
812.1945017__465.6154459	-3.6444	0.021224	0.4522
764.5786064__439.892864	-3.627	0.021598	0.45797
821.1277255__476.646288	3.6512	0.021561	0.45797	3.6121	0.02219	0.45701	C00894	M[1+]	0.0019	Propenoyl-CoA; Acryloyl-CoA; Acrylyl-CoA	Beta-Alanine metabolism$Propanoate metabolism
755.1371272__436.8199542	-3.6412	0.021855	0.46088
367.0291487__82.44941158	3.3005	0.021885	0.46088				C04646	M(Cl37)+H[1+]	0.0003	6-Thioinosine 5'-monophosphate; 9-(5-Phospho-1-ribofuranosyl)-6-mercaptopurine	Drug metabolism - other enzymes
367.0291487__82.44941158	3.3005	0.021885	0.46088				C04646	M(S34)+H[1+]	0.0017	6-Thioinosine 5'-monophosphate; 9-(5-Phospho-1-ribofuranosyl)-6-mercaptopurine	Drug metabolism - other enzymes
344.3422627__569.4968917	-3.0053	0.021892	0.46088	-2.855	0.041509	0.62569
774.2303377__442.7057035	-3.538	0.022022	0.46251
834.3410456__471.2443721	-3.5292	0.022433	0.47004
559.8950783__581.0066456	-3.4227	0.022613	0.47156
759.3221068__455.6436117	3.4604	0.022575	0.47156	3.3305	0.023536	0.48063
299.2005382__519.7473588	-2.8857	0.022982	0.47813	-3.2724	0.019534	0.41055	13-cis-retn	M[1+]	-0.0006	13-cis-retinoate	Vitamin A (retinol) metabolism	Hazardous chemical, pyrethrin pesticide	Cinerin I	C20H28O3	T3D1853	0	2.01
299.2005382__519.7473588	-2.8857	0.022982	0.47813	-3.2724	0.019534	0.41055	13-cis-retn	M[1+]	-0.0006	13-cis-retinoate	Vitamin A (retinol) metabolism	Hazardous chemical, plasticizer, endocrine disruptor	Diisohexyl phthalate	C20H30O4	T3D3647	0	3.98
299.2005382__519.7473588	-2.8857	0.022982	0.47813	-3.2724	0.019534	0.41055	13-cis-retn	M[1+]	-0.0006	13-cis-retinoate	Vitamin A (retinol) metabolism	Hazardous chemical, plasticizer, endocrine disruptor	Di-n-hexyl phthalate	C20H30O4	T3D3653	0	3.98
299.2005382__519.7473588	-2.8857	0.022982	0.47813	-3.2724	0.019534	0.41055	13-cis-retn	M[1+]	-0.0006	13-cis-retinoate	Vitamin A (retinol) metabolism	Agrochemical, plant growth regulator, minimal toxicity risk observed	Mepiquat chloride	C7H16ClN	T3D3874	0	3.31
299.2005382__519.7473588	-2.8857	0.022982	0.47813	-3.2724	0.019534	0.41055	C16300	M+Na[1+]	0.0023	Stearidonic acid; 6,9,12,15-Octadecatetraenoic acid; (6Z,9Z,12Z,15Z)-Octadecatetraenoic acid	Omega-3 fatty acid metabolism	Hazardous chemical, pyrethrin pesticide	Cinerin I	C20H28O3	T3D1853	0	2.01
299.2005382__519.7473588	-2.8857	0.022982	0.47813	-3.2724	0.019534	0.41055	C16300	M+Na[1+]	0.0023	Stearidonic acid; 6,9,12,15-Octadecatetraenoic acid; (6Z,9Z,12Z,15Z)-Octadecatetraenoic acid	Omega-3 fatty acid metabolism	Hazardous chemical, plasticizer, endocrine disruptor	Diisohexyl phthalate	C20H30O4	T3D3647	0	3.98
299.2005382__519.7473588	-2.8857	0.022982	0.47813	-3.2724	0.019534	0.41055	C16300	M+Na[1+]	0.0023	Stearidonic acid; 6,9,12,15-Octadecatetraenoic acid; (6Z,9Z,12Z,15Z)-Octadecatetraenoic acid	Omega-3 fatty acid metabolism	Hazardous chemical, plasticizer, endocrine disruptor	Di-n-hexyl phthalate	C20H30O4	T3D3653	0	3.98
299.2005382__519.7473588	-2.8857	0.022982	0.47813	-3.2724	0.019534	0.41055	C16300	M+Na[1+]	0.0023	Stearidonic acid; 6,9,12,15-Octadecatetraenoic acid; (6Z,9Z,12Z,15Z)-Octadecatetraenoic acid	Omega-3 fatty acid metabolism	Agrochemical, plant growth regulator, minimal toxicity risk observed	Mepiquat chloride	C7H16ClN	T3D3874	0	3.31
299.2005382__519.7473588	-2.8857	0.022982	0.47813	-3.2724	0.019534	0.41055	CE1617	M[1+]	-0.0006	9-cis-retinoate	Vitamin A (retinol) metabolism	Hazardous chemical, pyrethrin pesticide	Cinerin I	C20H28O3	T3D1853	0	2.01
299.2005382__519.7473588	-2.8857	0.022982	0.47813	-3.2724	0.019534	0.41055	CE1617	M[1+]	-0.0006	9-cis-retinoate	Vitamin A (retinol) metabolism	Hazardous chemical, plasticizer, endocrine disruptor	Diisohexyl phthalate	C20H30O4	T3D3647	0	3.98
299.2005382__519.7473588	-2.8857	0.022982	0.47813	-3.2724	0.019534	0.41055	CE1617	M[1+]	-0.0006	9-cis-retinoate	Vitamin A (retinol) metabolism	Hazardous chemical, plasticizer, endocrine disruptor	Di-n-hexyl phthalate	C20H30O4	T3D3653	0	3.98
299.2005382__519.7473588	-2.8857	0.022982	0.47813	-3.2724	0.019534	0.41055	CE1617	M[1+]	-0.0006	9-cis-retinoate	Vitamin A (retinol) metabolism	Agrochemical, plant growth regulator, minimal toxicity risk observed	Mepiquat chloride	C7H16ClN	T3D3874	0	3.31
299.2005382__519.7473588	-2.8857	0.022982	0.47813	-3.2724	0.019534	0.41055	CE2952	M[1+]	-0.0006	13-cis-retinoate	Vitamin A (retinol) metabolism	Hazardous chemical, pyrethrin pesticide	Cinerin I	C20H28O3	T3D1853	0	2.01
299.2005382__519.7473588	-2.8857	0.022982	0.47813	-3.2724	0.019534	0.41055	CE2952	M[1+]	-0.0006	13-cis-retinoate	Vitamin A (retinol) metabolism	Hazardous chemical, plasticizer, endocrine disruptor	Diisohexyl phthalate	C20H30O4	T3D3647	0	3.98
299.2005382__519.7473588	-2.8857	0.022982	0.47813	-3.2724	0.019534	0.41055	CE2952	M[1+]	-0.0006	13-cis-retinoate	Vitamin A (retinol) metabolism	Hazardous chemical, plasticizer, endocrine disruptor	Di-n-hexyl phthalate	C20H30O4	T3D3653	0	3.98
299.2005382__519.7473588	-2.8857	0.022982	0.47813	-3.2724	0.019534	0.41055	CE2952	M[1+]	-0.0006	13-cis-retinoate	Vitamin A (retinol) metabolism	Agrochemical, plant growth regulator, minimal toxicity risk observed	Mepiquat chloride	C7H16ClN	T3D3874	0	3.31
299.2005382__519.7473588	-2.8857	0.022982	0.47813	-3.2724	0.019534	0.41055	CE5594	M[1+]	-0.0006	9,13-cis-retinoate	Vitamin A (retinol) metabolism	Hazardous chemical, pyrethrin pesticide	Cinerin I	C20H28O3	T3D1853	0	2.01
299.2005382__519.7473588	-2.8857	0.022982	0.47813	-3.2724	0.019534	0.41055	CE5594	M[1+]	-0.0006	9,13-cis-retinoate	Vitamin A (retinol) metabolism	Hazardous chemical, plasticizer, endocrine disruptor	Diisohexyl phthalate	C20H30O4	T3D3647	0	3.98
299.2005382__519.7473588	-2.8857	0.022982	0.47813	-3.2724	0.019534	0.41055	CE5594	M[1+]	-0.0006	9,13-cis-retinoate	Vitamin A (retinol) metabolism	Hazardous chemical, plasticizer, endocrine disruptor	Di-n-hexyl phthalate	C20H30O4	T3D3653	0	3.98
299.2005382__519.7473588	-2.8857	0.022982	0.47813	-3.2724	0.019534	0.41055	CE5594	M[1+]	-0.0006	9,13-cis-retinoate	Vitamin A (retinol) metabolism	Agrochemical, plant growth regulator, minimal toxicity risk observed	Mepiquat chloride	C7H16ClN	T3D3874	0	3.31
847.7272653__465.4133316	-3.5171	0.023222	0.48199
757.1032097__395.7362875	-3.5197	0.023621	0.48913
487.0330189__81.20026177	2.8811	0.02377	0.49106	2.5089	0.040823	0.62569
594.8222054__401.6853054	2.9613	0.024115	0.49617	2.691	0.032186	0.62569
564.359359__329.6767422	2.7763	0.024129	0.49617
340.1676561__96.48441694	2.7366	0.030244	0.50239	2.526	0.039609	0.62569
415.218738__174.1214135	2.5633	0.040253	0.50239
132.102092__97.89058769	2.5708	0.041562	0.50239	2.528	0.041195	0.62569	C00123	M+H[1+]	0.0002	L-Leucine; 2-Amino-4-methylvaleric acid; (2S)-alpha-2-Amino-4-methylvaleric acid; (2S)-alpha-Leucine	Valine, leucine and isoleucine degradation
132.102092__97.89058769	2.5708	0.041562	0.50239	2.528	0.041195	0.62569	C00407	M+H[1+]	0.0002	L-Isoleucine; 2-Amino-3-methylvaleric acid	Valine, leucine and isoleucine degradation
182.0812096__91.19881042	2.6218	0.042393	0.50239				C00082	M+H[1+]	0	L-Tyrosine; (S)-3-(p-Hydroxyphenyl)alanine; (S)-2-Amino-3-(p-hydroxyphenyl)propionic acid; Tyrosine	Tyrosine metabolism$Biopterin metabolism
182.0812096__91.19881042	2.6218	0.042393	0.50239				C00329	M(S34)+H[1+]	-0.0013	D-Glucosamine; Chitosamine; 2-Amino-2-deoxy-D-glucose	Aminosugars metabolism$Hexose phosphorylation
182.0812096__91.19881042	2.6218	0.042393	0.50239				CE2174	M+H[1+]	0		Tyrosine metabolism
762.3918276__427.5291677	2.3836	0.044339	0.50239
795.4156706__461.202042	2.8656	0.04493	0.50239	2.8664	0.044313	0.62569
370.2002774__95.30190349	2.8255	0.046445	0.50239	2.8226	0.045683	0.62569						Hazardous chemical, plasticizer, endocrine disruptor	Di-n-pentyl phthalate	C18H26O4	T3D3654	0	3.78
795.9790152__464.455869	2.3433	0.047684	0.50239
546.9844454__377.5727405	2.7916	0.047793	0.50239	2.8336	0.044761	0.62569						Hazardous chemical, herbicide	Iodosulfuron-methyl-sodium	C14H13IN5NaO6S	T3D3865	0	4.15
797.4826496__478.9109048	2.34	0.047991	0.50239
575.995441__387.004772	2.788	0.048223	0.50239	2.8745	0.04391	0.62569	C00286	M+HCOONa[1+]	0.005	dGTP; 2'-Deoxyguanosine 5'-triphosphate; Deoxyguanosine 5'-triphosphate; Deoxyguanosine triphosphate	Pyrimidine metabolism$Purine metabolism
518.8227417__90.31933361	2.7578	0.048394	0.50239	2.8608	0.042701	0.62569
771.5726639__485.2011497	2.3264	0.04888	0.50239
166.0863318__115.3812083	2.4056	0.049218	0.50239				C00079	M+H[1+]	0	L-Phenylalanine; (S)-alpha-Amino-beta-phenylpropionic acid	Tyrosine metabolism$Biopterin metabolism	Hazardous chemical, pesticide, cholinesterase inhibitor	Metolcarb	C9H11NO2	T3D0985	2	0.48
166.0863318__115.3812083	2.4056	0.049218	0.50239				C00079	M+H[1+]	0	L-Phenylalanine; (S)-alpha-Amino-beta-phenylpropionic acid	Tyrosine metabolism$Biopterin metabolism	Medication, topical anesthetic, used in oral ointments (Orajel), cough drops, some condoms	Benzocaine	C9H11NO2	T3D2980	2	0.48
166.0863318__115.3812083	2.4056	0.049218	0.50239				CE2172	M+H[1+]	0		Tyrosine metabolism	Hazardous chemical, pesticide, cholinesterase inhibitor	Metolcarb	C9H11NO2	T3D0985	2	0.48
166.0863318__115.3812083	2.4056	0.049218	0.50239				CE2172	M+H[1+]	0		Tyrosine metabolism	Medication, topical anesthetic, used in oral ointments (Orajel), cough drops, some condoms	Benzocaine	C9H11NO2	T3D2980	2	0.48
560.8692376__75.87164965	-2.6182	0.03265	0.50239
519.6299289__247.010887	-2.5932	0.033986	0.50239
149.0121497__534.4856241	-2.5592	0.034945	0.50239				C05130	M+K[1+]	0.0013	Imidazole-4-acetaldehyde; Imidazole acetaldehyde	Histidine metabolism
232.1194921__178.0104585	-2.5319	0.035992	0.50239				C01598	M[1+]	-0.0017	Melatonin; N-Acetyl-5-methoxytryptamine	Tryptophan metabolism
521.4250341__549.9645861	-2.8086	0.048167	0.50239
181.0022763__285.6359493	-2.4224	0.049815	0.50239
536.4180145__560.3731025	-2.7468	0.028653	0.50239	-2.4716	0.042734	0.62569
297.2896948__41.37740362	-2.8698	0.031174	0.50239
218.0013221__77.85590666	-2.4826	0.040397	0.50239	-2.5954	0.035667	0.62569						Hazardous chemical, environmental or dietary exposure	Methylmercury	CH3Hg	T3D0123	2	0.28
273.163217__131.7209356	-2.9799	0.04074	0.50239				C00468	M(S34)+H[1+]	-0.0019	Estrone; 3-Hydroxy-1,3,5(10)-estratrien-17-one	C21-steroid hormone biosynthesis and metabolism$Androgen and estrogen biosynthesis and metabolism
271.2145327__129.8431482	-2.6275	0.041942	0.50239
814.5969909__477.5331007	-2.3821	0.045113	0.50239
688.5194718__554.5921259	-2.3458	0.047064	0.50239
769.3315147__522.8389565	-2.8069	0.048346	0.50239
307.1669045__519.246511	-2.7828	0.049586	0.50239
187.0566073__50.63747421	-2.7136	0.02655	0.50239				C01019	M+Na[1+]	-0.0012	6-Deoxy-L-galactose; L-Fucose	Keratan sulfate degradation$N-Glycan Degradation$Fructose and mannose metabolism
187.0566073__50.63747421	-2.7136	0.02655	0.50239				C02538	M+H+Na[2+]	-0.0011	Estrone 3-sulfate	C21-steroid hormone biosynthesis and metabolism$Androgen and estrogen biosynthesis and metabolism
411.0994268__547.1487911	-2.7054	0.028063	0.50239									Hazardous chemical, cosmetic ingredient used as preservative, releases formaldehyde, potentially carcinogenic	Imidazolidinyl urea	C11H16N8O8	T3D3625	0	2.68
818.1228611__360.5023545	-3.2488	0.028139	0.50239
378.2639064__46.82440452	-2.9634	0.03029	0.50239
346.1171041__65.35556005	-2.9892	0.031223	0.50239
819.8649324__392.6464507	-2.5204	0.036387	0.50239
180.0408331__530.5941898	-2.8712	0.03762	0.50239				C01179	M[1+]	-0.0015	3-(4-Hydroxyphenyl)pyruvate; 4-Hydroxyphenylpyruvate; p-Hydroxyphenylpyruvic acid	Tyrosine metabolism$Ubiquinone Biosynthesis
180.0408331__530.5941898	-2.8712	0.03762	0.50239				C01197	M[1+]	-0.0015	Caffeate; Caffeic acid; 3,4-Dihydroxy-trans-cinnamate; trans-Caffeate
180.0408331__530.5941898	-2.8712	0.03762	0.50239				C05350	M[1+]	-0.0015	2-Hydroxy-3-(4-hydroxyphenyl)propenoate; 4-Hydroxy-enol-phenylpyruvate	Tyrosine metabolism
180.0408331__530.5941898	-2.8712	0.03762	0.50239				C14788	M+Na[1+]	-0.0013		Xenobiotics metabolism
413.1457546__509.4307062	-2.4862	0.038086	0.50239				CE6229	M(C13)+H[1+]	0	13E-tetranor-16-carboxy-LTE4	Leukotriene metabolism
540.4266182__545.3598371	-2.443	0.041472	0.50239
477.3989889__549.3997338	-2.7523	0.04218	0.50239	-3.5406	0.013629	0.39629						Hazardous chemical, used as lacquer	Aluminum oleate	C54H99AlO6	T3D1548	0	4.84
236.0713431__554.0978441	-2.7012	0.045834	0.50239
561.3955247__544.1467627	-2.4808	0.047942	0.50239									Medication, tricyclic antidepressant, used to treat depression and anxiety	Imipramine	C19H24N2	T3D2797	0	0.62
332.2582473__567.4041646	-2.4332	0.04196	0.50239	-3.9982	0.016154	0.39629						Medication, synthetic THC, used to treat nausea	Marinol	C21H30O2	T3D2801	0	0.45
664.3362591__373.3075628	-2.4062	0.043589	0.50239
687.1427831__399.5106878	-2.3877	0.044627	0.50239				C00882	M[1+]	-0.0061	Dephospho-CoA	CoA Catabolism$Vitamin B5 - CoA biosynthesis from pantothenate
725.8611901__75.00049184	-2.3812	0.045208	0.50239
606.5703822__87.90387273	-2.3775	0.045459	0.50239
763.0843588__386.0448252	-2.3556	0.04689	0.50239	-3.9819	0.016375	0.39629
654.7184369__83.36795621	-2.3513	0.047163	0.50239
763.3855318__455.5479459	-2.3446	0.047609	0.50239
809.7509348__436.4168944	-2.3398	0.047934	0.50239
727.6648274__451.7779417	-2.3271	0.048832	0.50239	-3.9946	0.016202	0.39629
645.4001468__418.0691253	-2.326	0.048901	0.50239
843.2832458__462.283074	-2.3227	0.049186	0.50239
825.9062445__454.6306626	-2.3213	0.049232	0.50239
191.909701__115.1163321	-2.3162	0.049618	0.50239
754.9931704__443.2379176	2.4825	0.039226	0.50239
207.0782497__78.08447277	2.4549	0.040843	0.50239				CE2061	M+K[1+]	0.0004		Linoleate metabolism
207.0782497__78.08447277	2.4549	0.040843	0.50239				CE6229	M(C13)+2H[2+]	0.0016	13E-tetranor-16-carboxy-LTE4	Leukotriene metabolism
845.6326796__452.506737	2.378	0.045363	0.50239
837.3736928__463.2541531	2.3761	0.045623	0.50239
593.1549697__115.0948241	3.2806	0.025547	0.50239	3.1622	0.026757	0.5373
219.0474667__445.2025465	3.2463	0.02623	0.50239				C00121	M+HCOONa[1+]	0	D-Ribose	Purine metabolism$Pentose phosphate pathway	Arsenic derivative, potentially toxic and carcinogenic, environmental or dietary exposure	Trimethylarsine oxide	C3H9AsO	T3D0318	0	0.73
219.0474667__445.2025465	3.2463	0.02623	0.50239				C00121	M+HCOONa[1+]	0	D-Ribose	Purine metabolism$Pentose phosphate pathway	Nutritional supplement	Manganese gluconate	C6H12O7	T3D1157	0	0.23
219.0474667__445.2025465	3.2463	0.02623	0.50239				C00181	M+HCOONa[1+]	0	D-Xylose; Wood sugar	Chondroitin sulfate degradation$Heparan sulfate degradation	Arsenic derivative, potentially toxic and carcinogenic, environmental or dietary exposure	Trimethylarsine oxide	C3H9AsO	T3D0318	0	0.73
219.0474667__445.2025465	3.2463	0.02623	0.50239				C00181	M+HCOONa[1+]	0	D-Xylose; Wood sugar	Chondroitin sulfate degradation$Heparan sulfate degradation	Nutritional supplement	Manganese gluconate	C6H12O7	T3D1157	0	0.23
219.0474667__445.2025465	3.2463	0.02623	0.50239				C00257	M+Na[1+]	-0.0001	D-Gluconic acid; D-Gluconate; D-gluco-Hexonic acid	Pentose phosphate pathway	Arsenic derivative, potentially toxic and carcinogenic, environmental or dietary exposure	Trimethylarsine oxide	C3H9AsO	T3D0318	0	0.73
219.0474667__445.2025465	3.2463	0.02623	0.50239				C00257	M+Na[1+]	-0.0001	D-Gluconic acid; D-Gluconate; D-gluco-Hexonic acid	Pentose phosphate pathway	Nutritional supplement	Manganese gluconate	C6H12O7	T3D1157	0	0.23
219.0474667__445.2025465	3.2463	0.02623	0.50239				C00259	M+HCOONa[1+]	0	L-Arabinose; L-Arabinopyranose	Pentose and Glucuronate Interconversions$Pentose phosphate pathway	Arsenic derivative, potentially toxic and carcinogenic, environmental or dietary exposure	Trimethylarsine oxide	C3H9AsO	T3D0318	0	0.73
219.0474667__445.2025465	3.2463	0.02623	0.50239				C00259	M+HCOONa[1+]	0	L-Arabinose; L-Arabinopyranose	Pentose and Glucuronate Interconversions$Pentose phosphate pathway	Nutritional supplement	Manganese gluconate	C6H12O7	T3D1157	0	0.23
219.0474667__445.2025465	3.2463	0.02623	0.50239				C00309	M+HCOONa[1+]	0	D-Ribulose; D-erythro-2-Pentulose; D-Arabinoketose; D-Arabinulose; D-Riboketose	Pentose and Glucuronate Interconversions$Pentose phosphate pathway	Arsenic derivative, potentially toxic and carcinogenic, environmental or dietary exposure	Trimethylarsine oxide	C3H9AsO	T3D0318	0	0.73
219.0474667__445.2025465	3.2463	0.02623	0.50239				C00309	M+HCOONa[1+]	0	D-Ribulose; D-erythro-2-Pentulose; D-Arabinoketose; D-Arabinulose; D-Riboketose	Pentose and Glucuronate Interconversions$Pentose phosphate pathway	Nutritional supplement	Manganese gluconate	C6H12O7	T3D1157	0	0.23
219.0474667__445.2025465	3.2463	0.02623	0.50239				C00310	M+HCOONa[1+]	0	D-Xylulose; D-threo-Pentulose; D-Lyxulose	Pentose and Glucuronate Interconversions$Glyoxylate and Dicarboxylate Metabolism	Arsenic derivative, potentially toxic and carcinogenic, environmental or dietary exposure	Trimethylarsine oxide	C3H9AsO	T3D0318	0	0.73
219.0474667__445.2025465	3.2463	0.02623	0.50239				C00310	M+HCOONa[1+]	0	D-Xylulose; D-threo-Pentulose; D-Lyxulose	Pentose and Glucuronate Interconversions$Glyoxylate and Dicarboxylate Metabolism	Nutritional supplement	Manganese gluconate	C6H12O7	T3D1157	0	0.23
219.0474667__445.2025465	3.2463	0.02623	0.50239				C00312	M+HCOONa[1+]	0	L-Xylulose; L-threo-Pentulose; L-Lyxulose	Pentose and Glucuronate Interconversions	Arsenic derivative, potentially toxic and carcinogenic, environmental or dietary exposure	Trimethylarsine oxide	C3H9AsO	T3D0318	0	0.73
219.0474667__445.2025465	3.2463	0.02623	0.50239				C00312	M+HCOONa[1+]	0	L-Xylulose; L-threo-Pentulose; L-Lyxulose	Pentose and Glucuronate Interconversions	Nutritional supplement	Manganese gluconate	C6H12O7	T3D1157	0	0.23
219.0474667__445.2025465	3.2463	0.02623	0.50239				C00508	M+HCOONa[1+]	0	L-Ribulose; L-erythro-Pentulose; L-Arabinoketose; L-Arabinulose; L-Riboketose	Pentose phosphate pathway	Arsenic derivative, potentially toxic and carcinogenic, environmental or dietary exposure	Trimethylarsine oxide	C3H9AsO	T3D0318	0	0.73
219.0474667__445.2025465	3.2463	0.02623	0.50239				C00508	M+HCOONa[1+]	0	L-Ribulose; L-erythro-Pentulose; L-Arabinoketose; L-Arabinulose; L-Riboketose	Pentose phosphate pathway	Nutritional supplement	Manganese gluconate	C6H12O7	T3D1157	0	0.23
219.0474667__445.2025465	3.2463	0.02623	0.50239				C00800	M+Na[1+]	-0.0001	L-Gulonate; L-Gulonic acid; Gulonate; Gulonic acid	Ascorbate (Vitamin C) and Aldarate Metabolism$Pentose and Glucuronate Interconversions	Arsenic derivative, potentially toxic and carcinogenic, environmental or dietary exposure	Trimethylarsine oxide	C3H9AsO	T3D0318	0	0.73
219.0474667__445.2025465	3.2463	0.02623	0.50239				C00800	M+Na[1+]	-0.0001	L-Gulonate; L-Gulonic acid; Gulonate; Gulonic acid	Ascorbate (Vitamin C) and Aldarate Metabolism$Pentose and Glucuronate Interconversions	Nutritional supplement	Manganese gluconate	C6H12O7	T3D1157	0	0.23
219.0474667__445.2025465	3.2463	0.02623	0.50239				C16356	M+Na[1+]	-0.0014	1,7-Dimethyluric acid	Caffeine metabolism	Arsenic derivative, potentially toxic and carcinogenic, environmental or dietary exposure	Trimethylarsine oxide	C3H9AsO	T3D0318	0	0.73
219.0474667__445.2025465	3.2463	0.02623	0.50239				C16356	M+Na[1+]	-0.0014	1,7-Dimethyluric acid	Caffeine metabolism	Nutritional supplement	Manganese gluconate	C6H12O7	T3D1157	0	0.23
219.0474667__445.2025465	3.2463	0.02623	0.50239				C16360	M+Na[1+]	-0.0014		Caffeine metabolism	Arsenic derivative, potentially toxic and carcinogenic, environmental or dietary exposure	Trimethylarsine oxide	C3H9AsO	T3D0318	0	0.73
219.0474667__445.2025465	3.2463	0.02623	0.50239				C16360	M+Na[1+]	-0.0014		Caffeine metabolism	Nutritional supplement	Manganese gluconate	C6H12O7	T3D1157	0	0.23
413.2668698__76.31438073	2.8156	0.036415	0.50239				CE5850	M[1+]	-0.0023	11'-carboxy-alpha-tocotrienol	Vitamin E metabolism	Hazardous chemical, plasticizer, endocrine disruptor	Di(2-ethylhexyl)phthalate	C24H38O4	T3D0076	0	1.55
413.2668698__76.31438073	2.8156	0.036415	0.50239				CE5850	M[1+]	-0.0023	11'-carboxy-alpha-tocotrienol	Vitamin E metabolism	Medication, NSAID	Ibuprofen	C13H18O2	T3D2970	0	4.28
413.2668698__76.31438073	2.8156	0.036415	0.50239				CE5850	M[1+]	-0.0023	11'-carboxy-alpha-tocotrienol	Vitamin E metabolism	Hazardous chemical, plasticizer, endocrine disruptor	Di(n-octyl) phthalate	C24H38O4	T3D3641	0	1.55
413.2668698__76.31438073	2.8156	0.036415	0.50239				CE5850	M[1+]	-0.0023	11'-carboxy-alpha-tocotrienol	Vitamin E metabolism	Hazardous chemical, plasticizer, endocrine disruptor	Diisooctyl phthalate	C24H38O4	T3D3649	0	1.55
584.8582379__390.4983988	2.7038	0.042855	0.50239	2.5711	0.045906	0.62569
450.3335107__544.0958319	2.4242	0.044794	0.50239				C04722	M[1+]	-0.001	3alpha,7alpha,12alpha-Trihydroxy-5beta-cholestanoate; 3alpha,7alpha,12alpha-Trihydroxy-5beta-cholestan-26-oate; 3alpha,7alpha,12alpha-Trihydroxy-5beta-cholestanate	Bile acid biosynthesis
568.2346327__43.70322514	2.5704	0.049239	0.50239
351.0575341__81.57702189	2.7947	0.025739	0.50239	2.4125	0.046615	0.62569
361.1542139__83.25792087	3.1949	0.029286	0.50239
623.0055704__80.47990257	2.6493	0.033268	0.50239
283.0699187__81.27487464	2.5825	0.033525	0.50239
435.0199196__80.98385865	2.5408	0.035063	0.50239									unknown	3-Chloro-4-fluoro-N-(E)-nitromethylideneaminoaniline	C7H5ClFN3O2	T3D1070	0	4.09
277.0600614__83.14074188	2.8225	0.039322	0.50239				C07501	M+K[1+]	0.0019	Felbamate	Drug metabolism - cytochrome P450
277.0600614__83.14074188	2.8225	0.039322	0.50239				C08249	M[1+]	0.0012	Pyrimidine 5'-deoxynucleotide
299.0439879__81.18607754	2.5331	0.041226	0.50239
792.1880274__484.5435646	2.4377	0.041915	0.50239
480.7463993__344.6811298	2.4338	0.042018	0.50239
570.9928734__81.61089078	2.5861	0.042046	0.50239
367.0307522__81.33702805	2.702	0.042383	0.50239				C04646	M(Cl37)+H[1+]	0.002	6-Thioinosine 5'-monophosphate; 9-(5-Phospho-1-ribofuranosyl)-6-mercaptopurine	Drug metabolism - other enzymes	Hazardous chemical, organophosphate pesticide	Acephate	C4H10NO3PS	T3D3788	0	0.9
367.0307522__81.33702805	2.702	0.042383	0.50239				C04646	M(S34)+H[1+]	0.0034	6-Thioinosine 5'-monophosphate; 9-(5-Phospho-1-ribofuranosyl)-6-mercaptopurine	Drug metabolism - other enzymes	Hazardous chemical, organophosphate pesticide	Acephate	C4H10NO3PS	T3D3788	0	0.9
299.0420498__83.04417955	2.4377	0.043011	0.50239
420.1800538__92.96425289	2.3824	0.045378	0.50239
261.0881107__81.665015	2.3545	0.046838	0.50239
642.4039366__302.208073	2.7077	0.029875	0.50239
751.038715__448.4100254	2.3219	0.049198	0.50239
385.2429052__571.6251355	-2.3348	0.048397	0.50239									used in personal cleansers, considered safe	Sodium cocoyl sarcosinate	C17H32NNaO3	T3D3623	0	2.21
774.5403857__503.4978169	-2.3531	0.047022	0.50239
831.5546912__477.1169067	-2.3369	0.048177	0.50239	-3.982	0.016374	0.39629
337.1776669__521.9441561	-3.2925	0.025241	0.50239	-4.2047	0.018684	0.40318
798.7387576__422.7299422	-3.2965	0.029724	0.50239	-3.8258	0.031039	0.6138
432.1761138__517.6061635	-2.6218	0.030596	0.50239	-2.9943	0.021224	0.44088
613.279784__512.6606088	-2.6798	0.042282	0.50239
846.8812645__448.6683998	-2.7868	0.049247	0.50239	-3.5809	0.036965	0.62569
788.5525819__502.9052738	-2.7842	0.049345	0.50239	-3.1929	0.049275	0.62569
547.3336329__330.3393704	2.6075	0.034053	0.50239
605.3562066__319.4683125	2.6339	0.034659	0.50239
604.3532332__322.2603746	2.5635	0.037108	0.50239
848.9213741__467.8825598	2.9666	0.039526	0.50239	3.1648	0.03379	0.62569
521.2550667__220.8873383	2.4331	0.041687	0.50239
648.3788756__352.7965209	2.4379	0.043172	0.50239
796.7721339__465.8265474	2.9056	0.04372	0.50239	2.95	0.041732	0.62569
587.3281576__329.20268	2.3689	0.046154	0.50239				C03428	M+H[1+]	0.0021	Presqualene diphosphate	Squalene and cholesterol biosynthesis
359.0648055__98.8717933	2.8272	0.046471	0.50239	2.8468	0.044709	0.62569
561.3310875__286.9043716	2.4421	0.04694	0.50239
649.3812914__351.5876934	2.4158	0.047074	0.50239
740.460232__394.8196293	2.3674	0.047611	0.50239
625.282003__336.9555519	2.3455	0.047795	0.50239				C03428	M+K[1+]	0.0004	Presqualene diphosphate	Squalene and cholesterol biosynthesis	Hazardous chemical, plasticizer, endocrine disruptor	Benzyl butyl phthalate	C19H20O4	T3D0195	0	3.85
403.0289599__91.20977236	2.7852	0.048185	0.50239	2.7888	0.046857	0.62569	C00363	M+H[1+]	-0.0012	dTDP; Deoxythymidine 5'-diphosphate	Pyrimidine metabolism	Hazardous chemical, herbicide	Acifluorfen	C14H7ClF3NO5	T3D3790	0	3.35
403.0289599__91.20977236	2.7852	0.048185	0.50239	2.7888	0.046857	0.62569	C05606	M+HCOOK[1+]	-0.0036	Melanin	Tyrosine metabolism	Hazardous chemical, herbicide	Acifluorfen	C14H7ClF3NO5	T3D3790	0	3.35
403.0289599__91.20977236	2.7852	0.048185	0.50239	2.7888	0.046857	0.62569	C14868	M(C13)+H[1+]	-0.0032	S-(1,2-Dichlorovinyl)glutathione; DCVG	Xenobiotics metabolism	Hazardous chemical, herbicide	Acifluorfen	C14H7ClF3NO5	T3D3790	0	3.35
355.2199758__361.2393184	2.3395	0.048245	0.50239
785.2542203__460.6896118	2.7837	0.043894	0.50239	2.9871	0.035341	0.62569
833.9059974__485.897765	2.3785	0.045343	0.50239
507.2720995__393.6660173	2.6921	0.045387	0.50239	3.1012	0.042866	0.62569						Mycotoxin, trichothecene, produced by Fusarium species	HT-2 Toxin	C22H32O8	T3D3673	0	3.96
741.2059358__446.485147	2.3354	0.048246	0.50239	4.691	0.0090024	0.39629
659.4478051__471.6745516	2.3392	0.048341	0.50239	4.5626	0.0061636	0.39629
797.2838987__485.0068174	-2.353	0.047162	0.50239
835.8168247__475.7594797	-2.3194	0.049384	0.50239	-3.9953	0.016194	0.39629
623.5334063__570.3867582				4.7257	0.0022089	0.3131
623.5380727__570.4948047				4.607	0.0025002	0.34757
435.2521471__552.1365627				-4.1378	0.0046806	0.39629
753.3381579__117.9227669				4.3908	0.0090285	0.39629
809.3568907__391.6197449				4.3375	0.0098355	0.39629
809.2230332__441.9354969				4.4984	0.0098942	0.39629
787.2761272__459.1933045				4.253	0.011067	0.39629
831.6212138__464.2338948				4.4632	0.011098	0.39629
773.4023419__398.4908403				4.2188	0.012748	0.39629
555.7606815__277.5666766				4.051	0.012779	0.39629
830.8070705__448.0672696				4.1962	0.012842	0.39629
753.9391456__441.5389075				3.8186	0.013268	0.39629
301.2734288__551.9556283				-3.2866	0.013402	0.39629
664.6866934__415.1363735				4.0443	0.0135	0.39629
811.8931765__463.3527014				4.0021	0.013931	0.39629
758.3181831__473.2875379				4.138	0.014135	0.39629	CE5791	M+K[1+]	-0.0075	kinetensin 4-8
798.4166925__470.3947273				4.1237	0.014194	0.39629
818.5576735__467.2620725				4.0598	0.014367	0.39629
673.2856405__312.5249557				3.8129	0.014887	0.39629
833.6552434__485.5380786				4.0386	0.014924	0.39629
513.4733324__155.1531168				3.5199	0.015004	0.39629
673.2910987__310.5853747				3.7948	0.015164	0.39629
757.7585298__442.5234652				4.0465	0.015309	0.39629
828.4979245__476.6665595				4.0308	0.015429	0.39629
837.7532681__456.1846668				4.0273	0.015522	0.39629
387.1852831__561.8557298				3.9738	0.015619	0.39629
758.2283261__457.8368617				3.8368	0.015772	0.39629
837.1039731__459.4642354				3.9996	0.015818	0.39629
800.0219067__447.7693739				3.9945	0.015886	0.39629
821.1115043__466.7444363				3.9751	0.015959	0.39629
537.1629355__123.8401659				-4	0.016131	0.39629
806.06224__427.0896162				-3.9997	0.016135	0.39629
820.0023282__462.4342501				-3.9992	0.01614	0.39629
841.4573944__458.6973749				-3.9983	0.016153	0.39629
482.3860299__567.9715698				-3.9979	0.016159	0.39629
820.7306291__450.9074932				-3.9977	0.016161	0.39629
809.9875144__474.6567066				-3.9974	0.016165	0.39629
629.861333__75.47670165				-3.9971	0.016168	0.39629
482.3832354__572.4765229				-3.9971	0.016169	0.39629
805.5547378__467.6203997				-3.9968	0.016173	0.39629
843.6596521__478.8857182				-3.9962	0.016181	0.39629
344.1858073__452.4852876				-3.9962	0.016181	0.39629
826.7190238__474.1749015				-3.996	0.016184	0.39629
845.5208964__439.3802831				-3.9956	0.016189	0.39629
801.8654558__473.140277				-3.9955	0.01619	0.39629
777.1386937__402.8809593				-3.9949	0.016199	0.39629
408.9525925__85.32762471				-3.9943	0.016207	0.39629
814.8124449__478.7267269				-3.9942	0.016208	0.39629
446.6716601__88.12594916				-3.9942	0.016208	0.39629
462.6438378__88.31600346				-3.9941	0.016209	0.39629
408.9506066__85.59906423				-3.994	0.01621	0.39629
773.9349456__466.682722				-3.9935	0.016218	0.39629
800.5224383__470.1541996				-3.9933	0.01622	0.39629
796.4821622__474.5025331				-3.9932	0.016222	0.39629
838.3275037__469.9808901				-3.9924	0.016233	0.39629
830.5581657__439.9290307				-3.9923	0.016234	0.39629
332.56117__108.5847123				-3.9922	0.016236	0.39629
770.2506559__476.2797285				-3.9921	0.016237	0.39629
332.5624996__120.9313921				-3.9906	0.016257	0.39629
747.3672008__442.2409396				-3.9906	0.016257	0.39629
818.227471__461.3541808				-3.9901	0.016264	0.39629
390.7086178__88.89922131				-3.9901	0.016264	0.39629
820.7873634__460.5289254				3.9755	0.016292	0.39629
744.9304692__471.1356521				-3.9873	0.016301	0.39629
814.2859345__468.8782223				-3.9861	0.016318	0.39629
773.9277458__470.9575897				-3.985	0.016333	0.39629
633.3292259__379.6493957				-3.9843	0.016342	0.39629
783.117313__458.2882783				-3.9837	0.016351	0.39629
774.62696__449.2917151				3.8283	0.016356	0.39629
691.8702742__75.01841698				-3.9806	0.016393	0.39629
848.1162877__458.1590938				-3.9713	0.01652	0.39629
840.1143645__469.7538766				-3.9711	0.016523	0.39629
816.5404604__471.505298				-3.9657	0.016599	0.39629
777.7273405__465.301198				-3.9578	0.016708	0.39629
790.982531__473.1800323				-3.9523	0.016785	0.39629
821.3628963__435.283383				-3.9393	0.016969	0.39629
817.3108024__458.6273445				-3.9383	0.016983	0.39629
288.9180884__75.46115782				3.7964	0.017022	0.39629
822.207412__469.9749265				-3.9309	0.01709	0.39629
815.3796481__462.1215078				-3.928	0.017131	0.39629
773.1363168__467.6642322				3.7749	0.017436	0.39762
800.114271__474.5693224				3.8605	0.017843	0.39927
779.10437__440.8708264				3.661	0.017864	0.39927
823.9750941__470.1456377				3.8525	0.017933	0.39927
789.5557416__457.3307467				3.7994	0.017955	0.39927
841.4318477__463.8905385				3.8477	0.018139	0.39927
740.1241593__453.4661152				3.7468	0.018399	0.39942
842.2584203__473.4389207				3.7214	0.018805	0.40339
848.9040544__455.3014781				3.7142	0.018865	0.40347
816.8933448__434.859979				3.3231	0.019427	0.41055
848.9907163__479.017328				3.6906	0.020158	0.42116
597.5188455__567.5225418				3.1742	0.021423	0.44248
821.135823__466.0524083				3.5303	0.022317	0.45833
834.2657279__473.8333694				3.4451	0.022919	0.46935
504.2731955__526.6503813				3.4831	0.024693	0.50001	C01921	M+K[1+]	0.0014	Glycocholate; Glycocholic acid; 3alpha,7alpha,12alpha-Trihydroxy-5beta-cholan-24-oylglycine	Bile acid biosynthesis
504.2731955__526.6503813				3.4831	0.024693	0.50001	strdnccrn	M+HCOOK[1+]	0.0011	stearidonyl carnitine	Carnitine shuttle
330.170159__496.1645001				-2.826	0.026713	0.5373
536.4145705__545.5492324				-2.8376	0.027199	0.54315
297.2421054__541.9245064				-2.9505	0.031076	0.6138	C14762	M+H[1+]	-0.0003	13(S)-HODE; (13S)-Hydroxyoctadecadienoic acid; (9Z, 11E)-(13S)-13-Hydroxyoctadeca-9,11-dienoic acid	Linoleate metabolism
297.2421054__541.9245064				-2.9505	0.031076	0.6138	C14825	M+H[1+]	-0.0003	9(10)-EpOME; (9R,10S)-(12Z)-9,10-Epoxyoctadecenoic acid	Linoleate metabolism
297.2421054__541.9245064				-2.9505	0.031076	0.6138	C14826	M+H[1+]	-0.0003	12(13)-EpOME; (12R,13S)-(9Z)-12,13-Epoxyoctadecenoic acid	Linoleate metabolism
335.1250807__512.913155				-2.8294	0.03125	0.6153
676.2639594__542.0105504				-2.9661	0.031322	0.6153
227.0446273__82.97975566				2.8368	0.031434	0.61581
191.1040768__75.78070892				2.7949	0.033729	0.62569	CE2061	M+Na[1+]	-0.0002		Linoleate metabolism
304.2125279__44.35554301				-2.6519	0.037411	0.62569
814.6767759__463.3121138				-3.5071	0.037885	0.62569
817.3750581__427.0319322				2.9251	0.038596	0.62569
815.7875601__469.2001586				2.5343	0.039452	0.62569
789.7057075__441.6980913				-2.5672	0.040064	0.62569
821.9067602__470.4977249				-3.4613	0.040258	0.62569
726.6412372__412.4329698				2.8941	0.041247	0.62569
447.3155129__523.5801784				2.8025	0.042875	0.62569
836.5987496__464.3622248				-3.374	0.04306	0.62569
794.1851618__468.3736289				-3.331	0.043065	0.62569
796.9630032__473.1084637				-3.3615	0.043377	0.62569
747.0382358__402.8412408				-3.1739	0.044859	0.62569
836.4556934__437.8908405				2.7736	0.044953	0.62569
803.531157__470.1441403				-3.2977	0.045011	0.62569
315.1955216__518.2830856				-3.0136	0.045378	0.62569
810.1295311__443.6222252				2.7975	0.045633	0.62569	C00024	M+H[1+]	-0.0036	Acetyl-CoA; Acetyl coenzyme A	Prostaglandin formation from arachidonate$Vitamin E metabolism$Glycine, serine, alanine and threonine metabolism$Vitamin B1 (thiamin) metabolism$Glycolysis and Gluconeogenesis$Leukotriene metabolism$Heparan sulfate degradation$Fatty acid activation$C5-Branched dibasic acid metabolism$Fatty acid oxidation, peroxisome$Polyunsaturated fatty acid biosynthesis$Pyruvate Metabolism$Methionine and cystei…
487.3612459__556.6417008				-2.7669	0.045809	0.62569
821.3872379__393.2144589				2.8157	0.047132	0.62569
809.3490383__430.6355464				2.7828	0.047156	0.62569
763.2664156__459.4037787				2.8015	0.048219	0.62569
800.2374669__468.1133298				2.7957	0.048261	0.62569
727.6839555__446.6543464				2.7891	0.049228	0.62569
553.8287749__396.9810767				2.7795	0.049394	0.62569
817.2385298__438.9117232				2.7297	0.049639	0.62569
799.4143996__474.003176				2.7421	0.049876	0.62569
Gray shading indicates adjusted p<0.1; "N=9" indicates analysis excluding a single sample containing acinar pancreatic cells in addition to beta cells; mass:charge ratio - mz_rt, false discovery rate - FDR, Kyoto Encyclopedia of Genes and Genomes - KEGG,

## Sheet: Table S6
Supplementary Table 6. Metabolic pathways enriched (adjusted p<0.05) in putative metabolites differentially abundant (t test p<0.05) in diabetic vs non-diabetic islet samples
Pathway	DA features (N=10)	Total features (N=10)	p value (N=10)	adjusted p value (N=10)	DA feature names (N=10)	DA feature IDs (N=10)	Input mzs (N=10)	DA features (N=9)	Total features (N=9)	p value (N=9)	adjusted p value (N=9)	DA feature names (N=9)	DA feature IDs (N=9)	Input mzs (N=9)
Histidine metabolism	5	9	0.00459385	0.000632	L-Glutamate; L-Glutamic acid; L-Glutaminic acid; Glutamate$Acetyl-CoA; Acetyl coenzyme A$Glutathione; 5-L-Glutamyl-L-cysteinylglycine; N-(N-gamma-L-Glutamyl-L-cysteinyl)glycine; gamma-L-Glutamyl-L-cysteinyl-glycine; GSH; Reduced glutathione$Imidazole-4-acetaldehyde; Imidazole acetaldehyde$4-Imidazolone-5-propanoate; 4-Imidazolone-5-propionic acid; 4,5-Dihydro-4-oxo-5-imidazolepropanoate	C00025; C00024; C00051; C05130; C03680	150.0583; 848.0903; 307.0819,330.0733,308.0914; 149.0121,195.0176; 195.0176	5	9	0.000660568	0.00149215	L-Glutamate; L-Glutamic acid; L-Glutaminic acid; Glutamate$Acetyl-CoA; Acetyl coenzyme A$Glutathione; 5-L-Glutamyl-L-cysteinylglycine; N-(N-gamma-L-Glutamyl-L-cysteinyl)glycine; gamma-L-Glutamyl-L-cysteinyl-glycine; GSH; Reduced glutathione$Imidazole-4-acetaldehyde; Imidazole acetaldehyde$4-Imidazolone-5-propanoate; 4-Imidazolone-5-propionic acid; 4,5-Dihydro-4-oxo-5-imidazolepropanoate	C00025;C00024;C00051;C05130;C03680	150.0583;848.0903,810.1295;307.0819,330.0733,308.0914;195.0176;195.0176
Tyrosine metabolism	11	40	0.0211287	0.000717	L-Glutamate; L-Glutamic acid; L-Glutaminic acid; Glutamate$3-(4-Hydroxyphenyl)pyruvate; 4-Hydroxyphenylpyruvate; p-Hydroxyphenylpyruvic acid$L-Phenylalanine; (S)-alpha-Amino-beta-phenylpropionic acid$L-Tyrosine; (S)-3-(p-Hydroxyphenyl)alanine; (S)-2-Amino-3-(p-hydroxyphenyl)propionic acid; Tyrosine$Glutathione disulfide; GSSG; Oxiglutatione; Oxidized glutathione$S-Formylglutathione$Melanin$Glutat…	C00025; C01179; C00079; C00082; C00127; C01031; C05606; C00051; CE2174; C05350; CE2172	150.0583; 180.0408; 166.0863; 182.0812; 613.1577,613.1622,307.0819; 420.0485; 403.029; 307.0819,330.0733,308.0914; 182.0812; 180.0408; 166.0863	5	39	0.313777	0.0183484	L-Glutamate; L-Glutamic acid; L-Glutaminic acid; Glutamate$S-Formylglutathione$Melanin$Glutathione; 5-L-Glutamyl-L-cysteinylglycine; N-(N-gamma-L-Glutamyl-L-cysteinyl)glycine; gamma-L-Glutamyl-L-cysteinyl-glycine; GSH; Reduced glutathione$Glutathione disulfide; GSSG; Oxiglutatione; Oxidized glutathione	C00025;C01031;C05606;C00051;C00127	150.0583;420.0485;403.029;307.0819,330.0733,308.0914;613.1577,613.1622,307.0819
Glutamate metabolism	3	6	0.0426285	0.00197206	L-Glutamate; L-Glutamic acid; L-Glutaminic acid; Glutamate$Glutathione; 5-L-Glutamyl-L-cysteinylglycine; N-(N-gamma-L-Glutamyl-L-cysteinyl)glycine; gamma-L-Glutamyl-L-cysteinyl-glycine; GSH; Reduced glutathione$Glutathione disulfide; GSSG; Oxiglutatione; Oxidized glutathione	C00025; C00051; C00127	150.0583; 307.0819,330.0733,308.0914; 613.1577,613.1622,307.0819	3	6	0.0136534	0.00236684	L-Glutamate; L-Glutamic acid; L-Glutaminic acid; Glutamate$Glutathione; 5-L-Glutamyl-L-cysteinylglycine; N-(N-gamma-L-Glutamyl-L-cysteinyl)glycine; gamma-L-Glutamyl-L-cysteinyl-glycine; GSH; Reduced glutathione$Glutathione disulfide; GSSG; Oxiglutatione; Oxidized glutathione	C00025;C00051;C00127	150.0583;307.0819,330.0733,308.0914;613.1577,613.1622,307.0819
Methionine and cysteine metabolism	6	19	0.044594	0.00115194	L-Glutamate; L-Glutamic acid; L-Glutaminic acid; Glutamate$Acetyl-CoA; Acetyl coenzyme A$Glutathione disulfide; GSSG; Oxiglutatione; Oxidized glutathione$L-Methionine; Methionine; L-2-Amino-4methylthiobutyric acid$Glutathione; 5-L-Glutamyl-L-cysteinylglycine; N-(N-gamma-L-Glutamyl-L-cysteinyl)glycine; gamma-L-Glutamyl-L-cysteinyl-glycine; GSH; Reduced glutathione$DL-Glutamate; DL-Glutaminic acid;…	C00025; C00024; C00127; C00073; C00051; C00302	150.0583; 848.0903; 613.1577,613.1622,307.0819; 150.0583; 307.0819,330.0733,308.0914; 150.0583	6	19	0.00627479	0.00164401	L-Glutamate; L-Glutamic acid; L-Glutaminic acid; Glutamate$Acetyl-CoA; Acetyl coenzyme A$Glutathione disulfide; GSSG; Oxiglutatione; Oxidized glutathione$L-Methionine; Methionine; L-2-Amino-4methylthiobutyric acid$Glutathione; 5-L-Glutamyl-L-cysteinylglycine; N-(N-gamma-L-Glutamyl-L-cysteinyl)glycine; gamma-L-Glutamyl-L-cysteinyl-glycine; GSH; Reduced glutathione$DL-Glutamate; DL-Glutaminic acid;…	C00025;C00024;C00127;C00073;C00051;C00302	150.0583;848.0903,810.1295;613.1577,613.1622,307.0819;150.0583;307.0819,330.0733,308.0914;150.0583
Glycine, serine, alanine and threonine metabolism	6	20	0.0563397	0.00133396	L-Glutamate; L-Glutamic acid; L-Glutaminic acid; Glutamate$Acetyl-CoA; Acetyl coenzyme A$2-Methylpropanoyl-CoA; 2-Methylpropionyl-CoA; Isobutyryl-CoA$L-Methionine; Methionine; L-2-Amino-4methylthiobutyric acid$Glutathione; 5-L-Glutamyl-L-cysteinylglycine; N-(N-gamma-L-Glutamyl-L-cysteinyl)glycine; gamma-L-Glutamyl-L-cysteinyl-glycine; GSH; Reduced glutathione$Betaine; Trimethylaminoacetate; Glyci…	C00025; C00024; C00630; C00073; C00051; C00719	150.0583; 848.0903; 839.1734; 150.0583; 307.0819,330.0733,308.0914; 118.0863	6	20	0.00828523	0.00169447	L-Glutamate; L-Glutamic acid; L-Glutaminic acid; Glutamate$Acetyl-CoA; Acetyl coenzyme A$2-Methylpropanoyl-CoA; 2-Methylpropionyl-CoA; Isobutyryl-CoA$L-Methionine; Methionine; L-2-Amino-4methylthiobutyric acid$Glutathione; 5-L-Glutamyl-L-cysteinylglycine; N-(N-gamma-L-Glutamyl-L-cysteinyl)glycine; gamma-L-Glutamyl-L-cysteinyl-glycine; GSH; Reduced glutathione$Betaine; Trimethylaminoacetate; Glyci…	C00025;C00024;C00630;C00073;C00051;C00719	150.0583;848.0903,810.1295;839.1734;150.0583;307.0819,330.0733,308.0914;118.0863
Glutathione Metabolism	3	7	0.0668252	0.00284477	L-Glutamate; L-Glutamic acid; L-Glutaminic acid; Glutamate$Glutathione; 5-L-Glutamyl-L-cysteinylglycine; N-(N-gamma-L-Glutamyl-L-cysteinyl)glycine; gamma-L-Glutamyl-L-cysteinyl-glycine; GSH; Reduced glutathione$Glutathione disulfide; GSSG; Oxiglutatione; Oxidized glutathione	C00025; C00051; C00127	150.0583; 307.0819,330.0733,308.0914; 613.1577,613.1622,307.0819	3	7	0.0222557	0.00276935	L-Glutamate; L-Glutamic acid; L-Glutaminic acid; Glutamate$Glutathione; 5-L-Glutamyl-L-cysteinylglycine; N-(N-gamma-L-Glutamyl-L-cysteinyl)glycine; gamma-L-Glutamyl-L-cysteinyl-glycine; GSH; Reduced glutathione$Glutathione disulfide; GSSG; Oxiglutatione; Oxidized glutathione	C00025;C00051;C00127	150.0583;307.0819,330.0733,308.0914;613.1577,613.1622,307.0819
Putative anti-Inflammatory metabolites formation from EPA	6	21	0.0697854	0.00156197	L-Glutamate; L-Glutamic acid; L-Glutaminic acid; Glutamate$20-hydroxy-leukotriene B5$$15-epi-lipoxin B5$15-epi-lipoxin A5$Prostaglandin E3$Glutathione; 5-L-Glutamyl-L-cysteinylglycine; N-(N-gamma-L-Glutamyl-L-cysteinyl)glycine; gamma-L-Glutamyl-L-cysteinyl-glycine; GSH; Reduced glutathione$PGH3	C00025; CE7115; CE7114; CE7113; CE7112; C06439; C00051; CE7088	150.0583; 418.1982; 418.1982; 418.1982; 418.1982; 353.209; 307.0819,330.0733,308.0914; 418.1982	6	21	0.0107221	0.00175375	L-Glutamate; L-Glutamic acid; L-Glutaminic acid; Glutamate$20-hydroxy-leukotriene B5$$15-epi-lipoxin B5$15-epi-lipoxin A5$Prostaglandin E3$Glutathione; 5-L-Glutamyl-L-cysteinylglycine; N-(N-gamma-L-Glutamyl-L-cysteinyl)glycine; gamma-L-Glutamyl-L-cysteinyl-glycine; GSH; Reduced glutathione$PGH3	C00025;CE7115;CE7114;CE7113;CE7112;C06439;C00051;CE7088	150.0583;418.1982;418.1982;418.1982;418.1982;353.209;307.0819,330.0733,308.0914;418.1982
Ascorbate (Vitamin C) and Aldarate Metabolism	3	8	0.0958665	0.00411429	L-Gulonate; L-Gulonic acid; Gulonate; Gulonic acid$Glutathione; 5-L-Glutamyl-L-cysteinylglycine; N-(N-gamma-L-Glutamyl-L-cysteinyl)glycine; gamma-L-Glutamyl-L-cysteinyl-glycine; GSH; Reduced glutathione$Glutathione disulfide; GSSG; Oxiglutatione; Oxidized glutathione	C00800; C00051; C00127	219.0475; 307.0819,330.0733,308.0914; 613.1577,613.1622,307.0819
Valine, leucine and isoleucine degradation	5	20	0.150665	0.00407146	L-Glutamate; L-Glutamic acid; L-Glutaminic acid; Glutamate$Acetyl-CoA; Acetyl coenzyme A$L-Leucine; 2-Amino-4-methylvaleric acid; (2S)-alpha-2-Amino-4-methylvaleric acid; (2S)-alpha-Leucine$2-Methylpropanoyl-CoA; 2-Methylpropionyl-CoA; Isobutyryl-CoA$L-Isoleucine; 2-Amino-3-methylvaleric acid$L-Valine; 2-Amino-3-methylbutyric acid	C00025; C00024; C00123; C00630; C00407; C00183	150.0583; 848.0903; 132.1021; 839.1734; 132.1021; 118.0863	6	20	0.00828523	0.00169447	L-Glutamate; L-Glutamic acid; L-Glutaminic acid; Glutamate$Acetyl-CoA; Acetyl coenzyme A$L-Leucine; 2-Amino-4-methylvaleric acid; (2S)-alpha-2-Amino-4-methylvaleric acid; (2S)-alpha-Leucine$2-Methylpropanoyl-CoA; 2-Methylpropionyl-CoA; Isobutyryl-CoA$L-Isoleucine; 2-Amino-3-methylvaleric acid$L-Valine; 2-Amino-3-methylbutyric acid	C00025;C00024;C00123;C00630;C00407;C00183	150.0583;848.0903,810.1295;132.1021;839.1734;132.1021;118.0863
Butanoate metabolism	4	15	0.160158	0.00552703	L-Glutamate; L-Glutamic acid; L-Glutaminic acid; Glutamate$Acetyl-CoA; Acetyl coenzyme A$5-Aminopentanoate; 5-Aminopentanoic acid; 5-Aminovaleric acid$Butanoyl-CoA; Butyryl-CoA	C00025; C00024; C00431; C00136	150.0583; 848.0903; 118.0863; 839.1734	4	15	0.0468444	0.00314352	L-Glutamate; L-Glutamic acid; L-Glutaminic acid; Glutamate$Acetyl-CoA; Acetyl coenzyme A$5-Aminopentanoate; 5-Aminopentanoic acid; 5-Aminovaleric acid$Butanoyl-CoA; Butyryl-CoA	C00025;C00024;C00431;C00136	150.0583;848.0903,810.1295;118.0863;839.1734
Aspartate and asparagine metabolism	6	26	0.161631	0.00389035	L-Glutamate; L-Glutamic acid; L-Glutaminic acid; Glutamate$Acetyl-CoA; Acetyl coenzyme A$Glutathione disulfide; GSSG; Oxiglutatione; Oxidized glutathione$N-Acetyl-beta-D-glucosaminylamine$L-4-Hydroxyglutamate semialdehyde$Glutathione; 5-L-Glutamyl-L-cysteinylglycine; N-(N-gamma-L-Glutamyl-L-cysteinyl)glycine; gamma-L-Glutamyl-L-cysteinyl-glycine; GSH; Reduced glutathione	C00025; C00024; C00127; C01239; C05938; C00051	150.0583; 848.0903; 613.1577,613.1622,307.0819; 259.0663; 150.0583; 307.0819,330.0733,308.0914	6	26	0.030754	0.00222192	L-Glutamate; L-Glutamic acid; L-Glutaminic acid; Glutamate$Acetyl-CoA; Acetyl coenzyme A$Glutathione disulfide; GSSG; Oxiglutatione; Oxidized glutathione$N-Acetyl-beta-D-glucosaminylamine$L-4-Hydroxyglutamate semialdehyde$Glutathione; 5-L-Glutamyl-L-cysteinylglycine; N-(N-gamma-L-Glutamyl-L-cysteinyl)glycine; gamma-L-Glutamyl-L-cysteinyl-glycine; GSH; Reduced glutathione	C00025;C00024;C00127;C01239;C05938;C00051	150.0583;848.0903,810.1295;613.1577,613.1622,307.0819;259.0663;150.0583;307.0819,330.0733,308.0914
Omega-3 fatty acid metabolism	3	10	0.165627	0.00844014	Acetyl-CoA; Acetyl coenzyme A$Stearidonic acid; 6,9,12,15-Octadecatetraenoic acid; (6Z,9Z,12Z,15Z)-Octadecatetraenoic acid$9(S)-HPOT; (10E,12Z,15Z)-(9S)-9-Hydroperoxyoctadeca-10,12,15-trienoic acid; 9(S)-HpOTrE$13(S)-HPOT; (9Z,11E,14Z)-(13S)-13-Hydroperoxyoctadeca-9,11,14-trienoic acid; (9Z,11E,14Z)-(13S)-Hydroperoxyoctadeca-(9,11,14)-trienoate; 13(S)-HpOTrE	C00024; C16300; C16321; C04785	848.0903; 299.2005; 313.2167,313.2167; 313.2167,313.2167	4	8	0.00404966	0.00168603	Acetyl-CoA; Acetyl coenzyme A$Stearidonic acid; 6,9,12,15-Octadecatetraenoic acid; (6Z,9Z,12Z,15Z)-Octadecatetraenoic acid$9(S)-HPOT; (10E,12Z,15Z)-(9S)-9-Hydroperoxyoctadeca-10,12,15-trienoic acid; 9(S)-HpOTrE$13(S)-HPOT; (9Z,11E,14Z)-(13S)-13-Hydroperoxyoctadeca-9,11,14-trienoic acid; (9Z,11E,14Z)-(13S)-Hydroperoxyoctadeca-(9,11,14)-trienoate; 13(S)-HpOTrE	C00024;C16300;C16321;C04785	848.0903,810.1295;299.2005;313.2167,313.2167;313.2167,313.2167
Linoleate metabolism	4	16	0.190829	0.00726552	$Glutathione; 5-L-Glutamyl-L-cysteinylglycine; N-(N-gamma-L-Glutamyl-L-cysteinyl)glycine; gamma-L-Glutamyl-L-cysteinyl-glycine; GSH; Reduced glutathione$$Glutathione disulfide; GSSG; Oxiglutatione; Oxidized glutathione	CE2061; C00051; CE5528; C00127	207.0782; 307.0819,330.0733,308.0914; 313.2167,313.2167; 613.1577,613.1622,307.0819	7	16	0.000322038	0.00146219	Glutathione disulfide; GSSG; Oxiglutatione; Oxidized glutathione$13(S)-HODE; (13S)-Hydroxyoctadecadienoic acid; (9Z, 11E)-(13S)-13-Hydroxyoctadeca-9,11-dienoic acid$9(10)-EpOME; (9R,10S)-(12Z)-9,10-Epoxyoctadecenoic acid$12(13)-EpOME; (12R,13S)-(9Z)-12,13-Epoxyoctadecenoic acid$Glutathione; 5-L-Glutamyl-L-cysteinylglycine; N-(N-gamma-L-Glutamyl-L-cysteinyl)glycine; gamma-L-Glutamyl-L-cysteinyl-gl…	C00127;C14762;C14825;C14826;C00051;CE2061;CE5528	613.1577,613.1622,307.0819;297.2421;297.2421;297.2421;307.0819,330.0733,308.0914;191.1041;313.2167,313.2167
Pyrimidine metabolism	5	23	0.230747	0.00808636	L-Glutamate; L-Glutamic acid; L-Glutaminic acid; Glutamate$Cytidine$dGTP; 2'-Deoxyguanosine 5'-triphosphate; Deoxyguanosine 5'-triphosphate; Deoxyguanosine triphosphate$5,6-Dihydrouracil; 2,4(1H,3H)-Pyrimidinedione, dihydro-; Dihydrouracile; Dihydrouracil; 5,6-Dihydro-2,4-dihydroxypyrimidine; Hydrouracil$dTDP; Deoxythymidine 5'-diphosphate	C00025; C00475; C00286; C00429; C00363	150.0583; 245.0978; 575.9954; 199.0109; 403.029	4	22	0.150711	0.00777129	L-Glutamate; L-Glutamic acid; L-Glutaminic acid; Glutamate$5,6-Dihydrouracil; 2,4(1H,3H)-Pyrimidinedione, dihydro-; Dihydrouracile; Dihydrouracil; 5,6-Dihydro-2,4-dihydroxypyrimidine; Hydrouracil$dGTP; 2'-Deoxyguanosine 5'-triphosphate; Deoxyguanosine 5'-triphosphate; Deoxyguanosine triphosphate$dTDP; Deoxythymidine 5'-diphosphate	C00025;C00429;C00286;C00363	150.0583;199.0109;575.9954;403.029
Leukotriene metabolism	7	42	0.40753	0.0220824	12-oxo-20-trihydroxy-leukotriene B4$Acetyl-CoA; Acetyl coenzyme A$13E-tetranor-16-carboxy-LTE4$12-oxo-20-hydroxy-leukotriene B4$Glutathione; 5-L-Glutamyl-L-cysteinylglycine; N-(N-gamma-L-Glutamyl-L-cysteinyl)glycine; gamma-L-Glutamyl-L-cysteinyl-glycine; GSH; Reduced glutathione$DL-Glutamate; DL-Glutaminic acid; 2-Aminoglutaric acid; Glutamate$20-oxo-leukotriene B4	CE5140; C00024; CE6229; CE5138; C00051; C00302; CE2053	404.1846; 848.0903; 413.1458,207.0782; 418.1982; 307.0819,330.0733,308.0914; 150.0583; 418.1982	5	39	0.313777	0.0183484	Acetyl-CoA; Acetyl coenzyme A$20-oxo-leukotriene B4$Glutathione; 5-L-Glutamyl-L-cysteinylglycine; N-(N-gamma-L-Glutamyl-L-cysteinyl)glycine; gamma-L-Glutamyl-L-cysteinyl-glycine; GSH; Reduced glutathione$DL-Glutamate; DL-Glutaminic acid; 2-Aminoglutaric acid; Glutamate$12-oxo-20-hydroxy-leukotriene B4	C00024;CE2053;C00051;C00302;CE5138	848.0903,810.1295;418.1982;307.0819,330.0733,308.0914;150.0583;418.1982
Androgen and estrogen biosynthesis and metabolism	8	50	0.440287	0.0251389	3alpha-Hydroxy-5beta-androstan-17-one; Etiocholan-3alpha-ol-17-one; 3alpha-Hydroxyetiocholan-17-one$Estrone 3-sulfate$$Estriol; 1,3,5(10)-Estratriene-3,16-alpha,17beta-triol$Androst-5-ene-3beta,17beta-diol; 3beta,17beta-Dihydroxyandrost-5-ene; 3beta,17beta-Dihydroxy-5-androstene; Androstenediol$Estrone; 3-Hydroxy-1,3,5(10)-estratrien-17-one$Glutathione; 5-L-Glutamyl-L-cysteinylglycine; N-(N-gamma…	C04373; C02538; C18038; C05141; C04295; C00468; C00051; C05301; C03917; C05293; C00523; CE2179	313.2167; 187.0566; 355.2245; 311.162; 313.2167; 273.1632; 307.0819,330.0733,308.0914; 311.162; 313.2167; 313.2167; 313.2167; 311.162
Purine metabolism	5	30	0.443965	0.0358185	L-Glutamate; L-Glutamic acid; L-Glutaminic acid; Glutamate$D-Ribose$dGTP; 2'-Deoxyguanosine 5'-triphosphate; Deoxyguanosine 5'-triphosphate; Deoxyguanosine triphosphate$Deoxyadenosine; 2'-Deoxyadenosine$XTP	C00025; C00121; C00286; C00559; C00700	150.0583; 219.0475; 575.9954; 251.1027; 262.9927
Arginine and Proline Metabolism								3	15	0.165993	0.0114664	L-Glutamate; L-Glutamic acid; L-Glutaminic acid; Glutamate$Acetyl-CoA; Acetyl coenzyme A$L-4-Hydroxyglutamate semialdehyde$L-Methionine; Methionine; L-2-Amino-4methylthiobutyric acid	C00025;C00024;C05938;C00073	150.0583;848.0903,810.1295;150.0583;150.0583
De novo fatty acid biosynthesis								3	16	0.190909	0.0136374	Acetyl-CoA; Acetyl coenzyme A$Docosanoic acid; Docosanoate; Behenic acid$trans,cis-2,15-tetracosadienoyl-CoA	C00024;C08281;CE5158	848.0903,810.1295;343.3386,343.3386;555.7161
Urea cycle/amino group metabolism								3	19	0.270197	0.0223473	L-Glutamate; L-Glutamic acid; L-Glutaminic acid; Glutamate$Acetyl-CoA; Acetyl coenzyme A$L-Methionine; Methionine; L-2-Amino-4methylthiobutyric acid	C00025;C00024;C00073	150.0583;848.0903,810.1295;150.0583
Gray shading indicates adjusted p<0.05; "N=9" indicates analysis excluding a single sample containing acinar pancreatic cells in addition to beta cells; Differentially abundant - DA, mass:charge ratio - mz
P value adjustment takes into account the proportion of differentially abundant features relative to the total number of features in the data set assigned to the pathway

## Sheet: Table S7
Supplementary Table 7. Top 20 GO Biological Processes and KEGG Pathways (p<0.05) represented by transcripts with |delta centrality| > 0.1 in diabetic vs non-diabetic networks
Biological Process/Pathway	Database	Direction of centrality change from non-diabetic network	P Value (N=10)	adjusted P Value (N=10)	log2err	ES	NES (N=10)	size (N=10)	Leading transcripts with greater delta centrality between networks (N=10)	P Value (N=9)	adjusted P Value (N=9)	NES (N=9)	size (N=9)	Leading transcripts with greater delta centrality between networks (N=9)
GLYCEROLIPID BIOSYNTHETIC PROCESS	GO Biological Processes	Down	0.000124	0.797366	0.518848	-0.996645	-1.10003	223	MFSD2A
GOLGI VESICLE TRANSPORT	GO Biological Processes	Down	0.000188	0.797366	0.518848	-0.99216	-1.09983	287	CTAGE6
GLYCEROPHOSPHOLIPID BIOSYNTHETIC PROCESS	GO Biological Processes	Down	0.000327	0.810744	0.498493	-0.996652	-1.09486	191	MFSD2A
MICROTUBULE BASED TRANSPORT	GO Biological Processes	Down	0.000616	0.810744	0.477271	-0.993775	-1.09382	206	NEK10 MAK
CIS GOLGI NETWORK	GO Biological Processes	Down	0.000727	0.810744	0.477271	-0.999729	-1.11022	60	GOLGA8Q
CARBOHYDRATE DERIVATIVE CATABOLIC PROCESS	GO Biological Processes	Down	0.000731	0.810744	0.477271	-0.998365	-1.08883	145	OVGP1
NEGATIVE REGULATION OF PROTEIN MODIFICATION BY SMALL PROTEIN CONJUGATION OR REMOVAL	GO Biological Processes	Down	0.00140203	0.810744	0.45506	-0.999118	-1.09011	89	TTC36
GLYCEROLIPID METABOLIC PROCESS	GO Biological Processes	Down	0.00145669	0.810744	0.45506	-0.984277	-1.09266	327	APOH MFSD2A CETP
HYDROLASE ACTIVITY ACTING ON GLYCOSYL BONDS	GO Biological Processes	Down	0.0015389	0.810744	0.45506	-0.998369	-1.08909	111	OVGP1
AZOLE TRANSMEMBRANE TRANSPORT	GO Biological Processes	Down	0.00157188	0.810744	0.45506	-0.999865	-1.69786	13	SLC22A1
SKELETAL MUSCLE THIN FILAMENT ASSEMBLY	GO Biological Processes	Up	0.00211971	0.810744	0.431708	0.999663	2.24538	6	ACTA1 ACTC1	5.66e-05	0.234297	2.83312	6	ACTA1 ACTC1
REGULATION OF THE FORCE OF HEART CONTRACTION	GO Biological Processes	Up	0.00251501	0.810744	0.431708	0.999797	1.84377	21	MYL3 ADM
PODOSOME	GO Biological Processes	Up	0.00452535	0.810744	0.407018	0.999257	1.62154	30	BIN2 ADAM8
CATALYTIC ACTIVITY ACTING ON RNA	GO Biological Processes	Up	0.0047244	0.810744	0.407018	0.985751	1.69693	371	MARS2 PARS2 POP1 PRIM1 PSTK CMTR2 AARS1
A BAND	GO Biological Processes	Up	0.00660602	0.810744	0.407018	0.999797	1.75426	24	MYL3 ALDOA
MITOCHONDRIAL PROTEIN CONTAINING COMPLEX	GO Biological Processes	Up	0.00967892	0.810744	0.38073	0.988999	1.41252	284	MRPS18C AFG3L2
FICOLIN 1 RICH GRANULE LUMEN	GO Biological Processes	Up	0.0105656	0.810744	0.38073	0.999252	1.26268	116	BIN2 A1BG
SECRETION BY TISSUE	GO Biological Processes	Up	0.011275	0.810744	0.38073	0.998243	1.6199	30	UCN ADA
MYOSIN HEAVY CHAIN BINDING	GO Biological Processes	Up	0.0113123	0.810744	0.38073	0.999798	2.30425	8	MYL3 AXL
GLYCOSYL COMPOUND METABOLIC PROCESS	GO Biological Processes	Up	0.0130769	0.810744	0.38073	0.99878	1.30415	70	TK1 ABHD10
ALZHEIMERS DISEASE	KEGG	Down	0.0111612	0.869131	0.38073	-0.990317	-1.07489	148	RYR3 IL1B
PATHOGENIC ESCHERICHIA COLI INFECTION	KEGG	Up	0.0234389	0.869131	0.352488	0.99885	1.40402	49	WAS ABL1
PARKINSONS DISEASE	KEGG	Down	0.0380435	0.869131	0.24134	-0.989056	-1.06856	117	SLC18A2
APOPTOSIS	KEGG	Down	0.0495868	0.869131	0.21925	-0.991932	-1.08479	79	IL1B
MITOCHONDRIAL MATRIX	GO Biological Processes	Down								2.9e-05	0.234297	-1.0373	452	PRODH
RESPONSE TO LITHIUM ION	GO Biological Processes	Up								0.000123	0.234297	3.16604	21	ACTA1 ADCY1
MYOTUBE CELL DEVELOPMENT	GO Biological Processes	Up								0.00013	0.234297	3.02473	28	ACTA1 BCL2
ADP BINDING	GO Biological Processes	Up								0.000138	0.234297	2.83457	35	ACTA1 ABCC8
IMMUNOLOGICAL SYNAPSE	GO Biological Processes	Down								0.000196	0.252733	-1.56025	36	CD37
SKELETAL MYOFIBRIL ASSEMBLY	GO Biological Processes	Up								0.000231	0.252733	3.15123	9	ACTA1 ACTC1
EARLY ENDOSOME	GO Biological Processes	Down								0.000238	0.252733	-1.03715	388	CD22
MYOSIN BINDING	GO Biological Processes	Up								0.00066	0.623747	2.42639	60	ACTA1 ACTC1
PROLINE METABOLIC PROCESS	GO Biological Processes	Down								0.00178952	0.673191	-2.43653	7	PRODH
INTRINSIC APOPTOTIC SIGNALING PATHWAY	GO Biological Processes	Down								0.00231723	0.673191	-1.03252	265	PRODH IFI6
PEPTIDASE REGULATOR ACTIVITY	GO Biological Processes	Down								0.00247349	0.673191	-1.07888	149	ITIH3
RIBONUCLEOPROTEIN COMPLEX BIOGENESIS	GO Biological Processes	Down								0.00320643	0.673191	-1.03494	420	CELF5
GLUTAMINE FAMILY AMINO ACID CATABOLIC PROCESS	GO Biological Processes	Down								0.00347638	0.673191	-1.82918	23	PRODH
FLAVIN ADENINE DINUCLEOTIDE BINDING	GO Biological Processes	Down								0.00536243	0.673191	-1.20348	79	PRODH
NUCLEAR SPECK	GO Biological Processes	Down								0.0054868	0.673191	-1.03511	384	GCAT
T CELL HOMEOSTASIS	GO Biological Processes	Up								0.00641167	0.673191	2.86237	37	IL20RB AKT1
NECROTIC CELL DEATH	GO Biological Processes	Up								0.00846372	0.673191	2.53348	57	SLC6A13 ADPRS
FORMATION OF EXTRACHROMOSOMAL CIRCULAR DNA	GO Biological Processes	Up								0.00966608	0.673191	3.37751	14	SLX1B BLM
KERATIN FILAMENT	GO Biological Processes	Up								0.00966608	0.673191	3.37865	14	KRT5 CASP14
ARGININE AND PROLINE METABOLISM	KEGG	Down								0.00151064	0.147211	-1.44868	47	PRODH
B CELL RECEPTOR SIGNALING PATHWAY	KEGG	Down								0.00158291	0.147211	-1.25868	67	CD22
PRIMARY BILE ACID BIOSYNTHESIS	KEGG	Down								0.00821611	0.509399	-2.31756	13	AKR1D1
STEROID HORMONE BIOSYNTHESIS	KEGG	Down								0.0126979	0.590452	-1.75863	28	AKR1D1
VIRAL MYOCARDITIS	KEGG	Down								0.0249392	0.635368	-1.37599	53	MYH7B
HEDGEHOG SIGNALING PATHWAY	KEGG	Down								0.0255333	0.635368	-1.54597	38	WNT10A
MELANOGENESIS	KEGG	Down								0.026327	0.635368	-1.17663	79	WNT10A
BASAL CELL CARCINOMA	KEGG	Down								0.0380215	0.635368	-1.53211	41	WNT10A
"N=9" indicates analysis excluding a single sample containing acinar pancreatic cells in addition to beta cells; Gene Ontology - GO, Kyoto Encyclopedia of Genes and Genomes - KEGG, Enrichment Score - ES, Normalized Enrichment Score - NES

## Sheet: Table S8
Supplementary Table 8. Top 20 GO Biological Processes and KEGG Pathways (p<0.05) represented by proteins with |delta centrality| > 0.1 in diabetic vs non-diabetic networks
Biological Process/Pathway	Database	Direction of centrality change from non-diabetic network	P Value (N=10)	adjusted P Value (N=10)	log2err	ES	NES (N=10)	size (N=10)	Leading proteins with greater delta centrality between networks (N=10)	P Value (N=9)	adjusted P Value (N=9)	NES (N=9)	size (N=9)	Leading proteins with greater delta centrality between networks (N=9)
PROTEASOME COMPLEX	GO Biological Processes	Up	3.16e-07	0.00175687	0.674963	0.978772	1.74186	53	PSMB10 ADRM1	8.28e-07	0.00114962	1.82566	53	PSMB10 ADRM1
CADHERIN BINDING	GO Biological Processes	Up	7.46e-07	0.00207077	0.659444	0.768401	1.55982	261	TBC1D10A TWF2 CNN2 EVPL S100A11 SFN JUP ANXA1 ARHGEF16 NOTCH3 PDLIM5 CCS FER TXNDC9 OLFM4	4.25e-05	0.0337396	1.51273	261	TBC1D10A TWF2 CNN2 EVPL S100A11 SFN ARHGEF16 NOTCH3 ANXA1 JUP FER TXNDC9 OLFM4 CCS PPP1R13L PDLIM5
CELL ADHESION MOLECULE BINDING	GO Biological Processes	Up	5.35e-06	0.0098951	0.610527	0.726912	1.49666	336	ITGA1 BCAM FAP TBC1D10A TWF2 VWF CNN2 PALLD EVPL NF2 S100A11 CD9 CD81 SFN JUP LCP1 ANXA1 ARHGEF16 NOTCH3 SDCBP PDLIM5 LGALS8 CCS NEXN THY1 FER TXNDC9 OLFM4 ISG15 CXADR EMILIN1	4.66e-06	0.00517723	1.55324	336	TBC1D10A TWF2 VWF CNN2 EVPL NF2 S100A11 CD81 SFN THY1 LCP1 ARHGEF16 NOTCH3 SDCBP ANXA1 JUP CD9 ISG15 ITGA1 BCAM FAP PALLD FER TXNDC9 OLFM4 CCS LGALS8 ITGA3 NEXN PPP1R13L CXADR PDLIM5
COPII COATED VESICLE BUDDING	GO Biological Processes	Up	2.32e-05	0.0312477	0.57561	0.990859	1.64234	31	SCAP CSNK1D
VIRAL LIFE CYCLE	GO Biological Processes	Up	2.81e-05	0.0312477	0.57561	0.816572	1.60722	147	OAS3 TRIM21 CTSL NEDD4 NRP1 CD81 IFI16 TASOR CCNK PPIE ISG15 CXADR GRK2 TMEM41B KPNA6 ZNFX1 LDLR PPIH HLA-DRB1 RNASEL NFIA DPP4 CD74	0.000178	0.0712288	1.56969	147	NEDD4 CTSL NRP1 CD81 IFI16 ISG15 OAS3 TRIM21 CCNK TASOR TMEM41B KPNA6 LDLR RNASEL PPIE CD74 CXADR GRK2 CHMP1B
NUCLEUS LOCALIZATION	GO Biological Processes	Up	5.22e-05	0.0482545	0.557332	0.99791	1.52307	20	FBXW11 BIN1
OXIDOREDUCTASE ACTIVITY ACTING ON THE ALDEHYDE OR OXO GROUP OF DONORS	GO Biological Processes	Up	8.44e-05	0.0669091	0.538434	0.971959	1.61958	33	ALDH1A3 ADH5	9.42e-05	0.0616205	1.65851	33	ALDH1A3 ADH5
PROTEIN LOCALIZATION TO ENDOPLASMIC RETICULUM	GO Biological Processes	Down	0.000116	0.0802165	0.538434	-0.923577	-1.80097	48	HERPUD1 ANK2 SGTB SSR3	0.000339	0.0941329	-1.73628	48	HERPUD1 ANK2 SGTB
AORTA MORPHOGENESIS	GO Biological Processes	Up	0.000251	0.13324	0.498493	0.999431	1.2687	6	MYLK ENG
OXIDOREDUCTASE ACTIVITY ACTING ON THE ALDEHYDE OR OXO GROUP OF DONORS NAD OR NADP AS ACCEPTOR	GO Biological Processes	Up	0.000256	0.13324	0.498493	0.971972	1.58819	29	ALDH1A3 ADH5
TELOMERASE RNA BINDING	GO Biological Processes	Down	0.000264	0.13324	0.498493	-0.99981	-1.51354	14	SMG7
REGULATION OF PRESYNAPSE ORGANIZATION	GO Biological Processes	Up	0.000348	0.152389	0.498493	0.999242	1.26846	6	SNCA APP
TELOMERASE HOLOENZYME COMPLEX	GO Biological Processes	Down	0.000412	0.152389	0.498493	-0.99981	-1.45545	12	SMG7
TRANSLATION INITIATION FACTOR ACTIVITY	GO Biological Processes	Down	0.000469	0.152987	0.498493	-0.913484	-1.77801	46	EIF4E3 EIF1AD EIF2D	0.000147	0.0682084	-1.74816	46	EIF4E3 EIF1AD
MEMBRANE RAFT ASSEMBLY	GO Biological Processes	Down	0.000569	0.157901	0.477271	-0.998294	-1.40539	6	RFTN1
TOLL LIKE RECEPTOR 3 SIGNALING PATHWAY	GO Biological Processes	Down	0.000569	0.157901	0.477271	-0.998294	-1.40539	6	RFTN1
REGULATION OF POSTSYNAPTIC MEMBRANE NEUROTRANSMITTER RECEPTOR LEVELS	GO Biological Processes	Down	0.000701	0.169248	0.477271	-0.932641	-1.76337	37	ARHGAP44 STX3 DLG4
7S RNA BINDING	GO Biological Processes	Down	0.000998	0.197965	0.45506	-0.999431	-1.39529	7	EXOSC2
ENDOSOME TO PLASMA MEMBRANE PROTEIN TRANSPORT	GO Biological Processes	Down	0.000999	0.197965	0.45506	-0.998862	-1.38841	8	ARHGAP44
SIGNAL TRANSDUCTION IN ABSENCE OF LIGAND	GO Biological Processes	Down	0.00143001	0.198296	0.45506	-0.993923	-1.56656	16	ZC3HC1	0.000122	0.0616205	-1.49731	16	ZC3HC1
VALINE LEUCINE AND ISOLEUCINE DEGRADATION	KEGG	Up	7.52e-05	0.012707	0.538434	0.95269	1.61144	40	ACAT1 ABAT	0.000135	0.00758616	1.6786	40	ACAT1 ABAT
T CELL RECEPTOR SIGNALING PATHWAY	KEGG	Up	0.000183	0.0154318	0.518848	0.945281	1.58001	37	CHP1 CDK4 PIK3CB AKT1	0.000311	0.0131594	1.65405	37	CHP1 CDK4 PIK3CB AKT1
RIBOSOME	KEGG	Down	0.000277	0.0155824	0.498493	-0.779553	-1.67658	79	MRPL13 RPL35 RPL3L RPL26L1	1.5e-07	2.53e-05	-1.90973	79	MRPL13 RPL35
FATTY ACID METABOLISM	KEGG	Up	0.000626	0.0256672	0.477271	0.952961	1.5494	31	ADH1B ACAT1 ACAA1	0.00859891	0.103005	1.55197	31	ACAT1 ADH1B ACAA1
REGULATION OF ACTIN CYTOSKELETON	KEGG	Up	0.000759	0.0256672	0.477271	0.794095	1.51159	99	MYLK ITGA1 RRAS SSH3 DIAPH2 CD14 PIK3CB TIAM1 MYH10 CFL2 ITGA3 ABI2 SLC9A1	0.000977	0.0330289	1.5429	99	SSH3 CD14 PIK3CB TIAM1 DIAPH2 MYLK RRAS ITGA1 MYH10 CFL2 ITGA3 ABI2 ITGA7 PFN2
PATHOGENIC ESCHERICHIA COLI INFECTION	KEGG	Up	0.00148161	0.0417319	0.45506	0.907509	1.54418	41	TUBB6 HCLS1 CD14 TUBB2B ABL1 ACTG1	0.00173562	0.0377696	1.60165	41	CD14 TUBB6 HCLS1 TUBB2B ABL1
CHRONIC MYELOID LEUKEMIA	KEGG	Up	0.00189089	0.0456514	0.45506	0.910203	1.50349	34	SMAD4 CDK4 PIK3CB ABL1 AKT1	0.00149001	0.0377696	1.6037	34	CDK4 PIK3CB SMAD4 ABL1
NATURAL KILLER CELL MEDIATED CYTOTOXICITY	KEGG	Up	0.00311289	0.0562049	0.431708	0.945576	1.50293	27	HLA-C CHP1 HLA-A PIK3CB ARAF	0.00397276	0.0671397	1.57125	27	HLA-C CHP1 HLA-A PIK3CB ARAF
B CELL RECEPTOR SIGNALING PATHWAY	KEGG	Up	0.0031661	0.0562049	0.431708	0.945385	1.50263	27	CHP1 CD81 PIK3CB AKT1	0.00535171	0.0822218	1.56166	27	CHP1 CD81 PIK3CB PIK3AP1
ACUTE MYELOID LEUKEMIA	KEGG	Up	0.00332573	0.0562049	0.431708	0.945226	1.48467	24	JUP PIK3CB AKT1	0.00810238	0.103005	1.51648	24	PIK3CB JUP AKT1
FOCAL ADHESION	KEGG	Up	0.0054786	0.0773135	0.407018	0.761241	1.43988	93	MYLK ITGA1 LAMC3 ARHGAP5 VWF PIK3CB FLNC ITGA3
MELANOMA	KEGG	Up	0.00548972	0.0773135	0.407018	0.945268	1.41285	20	CDK4 PIK3CB AKT1
NON SMALL CELL LUNG CANCER	KEGG	Up	0.00627581	0.0815856	0.407018	0.945258	1.435	21	CDK4 PIK3CB AKT1
EPITHELIAL CELL SIGNALING IN HELICOBACTER PYLORI INFECTION	KEGG	Down	0.00909048	0.109735	0.38073	-0.893804	-1.70804	37	CXCL1 MAPK10 ATP6V1F	0.0132427	0.111901	-1.60814	37	MAPK10 ATP6V1F
BETA ALANINE METABOLISM	KEGG	Down	0.0160307	0.175323	0.352488	-0.957075	-1.51393	17	AOC3 GAD2	0.0201661	0.142003	-1.45436	17	AOC3 GAD2
FRUCTOSE AND MANNOSE METABOLISM	KEGG	Down	0.017636	0.175323	0.352488	-0.912346	-1.65306	27	FCSK MTMR7 PFKFB2	0.0167396	0.128591	-1.56293	27	FCSK MTMR7 PFKFB2 KHK
RNA DEGRADATION	KEGG	Down	0.0416181	0.319703	0.321776	-0.754379	-1.42724	35	EXOSC2 CNOT2 CNOT3 ENO2
CYTOPLASMIC TRANSLATION	GO Biological Processes	Down								1.07e-09	5.93e-06	-1.96498	129	RPL35
CYTOSOLIC RIBOSOME	GO Biological Processes	Down								6.18e-08	0.000172	-1.90823	85	RPL35
TRANSLATIONAL INITIATION	GO Biological Processes	Down								5.94e-07	0.0010992	-1.88943	82	EIF4E3 EIF1AD
POLY PYRIMIDINE TRACT BINDING	GO Biological Processes	Up								2.64e-05	0.0244113	1.42165	15	DIS3L2 DAZAP1
NEGATIVE REGULATION OF SIGNAL TRANSDUCTION IN ABSENCE OF LIGAND	GO Biological Processes	Down								0.000117	0.0616205	-1.3538	6	ZC3HC1
BLASTOCYST GROWTH	GO Biological Processes	Down								0.00012	0.0616205	-1.34116	9	ZPR1
NEGATIVE REGULATION OF HYDROLASE ACTIVITY	GO Biological Processes	Up								0.00018	0.0712288	1.61762	121	LGALS3 CHP1 TIMP2 AMOT SFN DFFA BBS4 LPIN1 SERPINB8 SERPIND1 ANXA1 TIMP1 IFI16 TSC1 SNCA AHSG ITIH4 ARRB2 TIMP3 CRYAB A2M PCSK1N
CYTOSOLIC LARGE RIBOSOMAL SUBUNIT	GO Biological Processes	Down								0.000207	0.0765324	-1.74838	48	RPL35
VESICLE COAT	GO Biological Processes	Up								0.000221	0.0767673	1.69789	44	AP1S1 EPN3 AFTPH
REGULATION OF PEPTIDASE ACTIVITY	GO Biological Processes	Up								0.000249	0.0814567	1.57002	145	TBC1D10A TIMP2 CTSL SFN SERPINB8 SERPIND1 SIRT1 TIMP1 NCSTN IFI16 ASPH SNCA AHSG ITIH4 ARRB2 TIMP3 CRYAB S100A8 CRADD PYCARD A2M PCSK1N
GOLGI ASSOCIATED VESICLE MEMBRANE	GO Biological Processes	Up								0.000322	0.0941329	1.65521	31	ZDHHC13 AP1S1 AFTPH
PROTEIN INSERTION INTO MEMBRANE	GO Biological Processes	Down								0.000326	0.0941329	-1.72725	36	TIMM9 EMC4
PROTEASOME	KEGG	Up								3.78e-05	0.00319472	1.6902	38	PSMB10 PSMA1
RENAL CELL CARCINOMA	KEGG	Up								0.00178791	0.0377696	1.5884	30	PIK3CB AKT1
CYSTEINE AND METHIONINE METABOLISM	KEGG	Down								0.00371504	0.0671397	-1.53611	20	ENOPH1
ARGININE AND PROLINE METABOLISM	KEGG	Up								0.0087064	0.103005	1.51397	33	GLUL ASS1 CKB CKMT2
SELENOAMINO ACID METABOLISM	KEGG	Down								0.0167187	0.128591	-1.47344	18	GGT5
ADIPOCYTOKINE SIGNALING PATHWAY	KEGG	Down								0.0179736	0.132067	-1.53201	24	ACACB MAPK10 TRAF2 G6PC2
VASCULAR SMOOTH MUSCLE CONTRACTION	KEGG	Down								0.0253482	0.171354	-1.45564	42	PLCB4 GUCY1A1 PLA2G1B ITPR1 PRKCE PPP1CC MYH11 CALM1 ADCY6
Gray shading indicates adjusted p<0.1; "N=9" indicates analysis excluding a single sample containing acinar pancreatic cells in addition to beta cells; Gene Ontology - GO, Kyoto Encyclopedia of Genes and Genomes - KEGG, Enrichment Score - ES, Normalized Enrichment Score - NES

## Sheet: Table S9
Supplementary Table 9. Metabolic pathways enriched (adjusted p<0.05) in putative metabolites with |delta centrality| > 0.1 in diabetic vs non-diabetic networks
Pathway	DA features (N=10)	Total features (N=10)	p value (N=10)	adjusted p value (N=10)	DA feature names (N=10)	DA feature IDs (N=10)	Input mzs (N=10)	DA features (N=9)	Total features (N=9)	p value (N=9)	adjusted p value (N=9)	DA feature names (N=9)	DA feature IDs (N=9)	Input mzs (N=9)
Fatty acid oxidation	6	7	4.73e-05	0.000467	Acetyl-CoA; Acetyl coenzyme, C20:4-CoA, Propanoyl-CoA; Propionyl-CoA; Propionyl coenzyme, FAD; Flavin adenine dinucleotide, FADH2, eicosatetranoyl coenzyme A	C00024; arachdcoa; C00100; C00016; C01352; eicostetcoa	832.1122,810.1295; 536.6603; 826.1524,823.1351,826.1524,824.1466; 808.1457; 788.1864; 536.6603	4	7	0.00282665	0.000247498	Acetyl-CoA; Acetyl coenzyme A$FADH2$C20:4-CoA$eicosatetranoyl coenzyme A	C00024;C01352;arachdcoa;eicostetcoa	810.1295;788.1864,788.1789;536.6603;536.6603
Di-unsaturated fatty acid beta-oxidation	6	7	4.73e-05	0.000467	Acetyl-CoA; Acetyl coenzyme, FAD; Flavin adenine dinucleotide, (3S)-3-hydroxy-cis,cis-palmito-7,10-dienoyl-CoA, Linoleate; Linoleic acid; (9Z,12Z)-Octadecadienoic acid; 9-cis,12-cis-Octadecadienoate; 9-cis,12-cis-Octadecadienoic acid, FADH2, 3-cis-Dodecenoyl-CoA; 3-cis-Dodecenoyl coenzyme A; (3Z)-Dodecenoyl-CoA; (3Z)-Dodec-3-enoyl-CoA	C00024; C00016; CE2418; C01595; C01352; C02944	832.1122,810.1295; 808.1457; 507.6437; 319.2035; 788.1864; 475.1434	4	7	0.00282665	0.000247498	Acetyl-CoA; Acetyl coenzyme A$FADH2$Linoleate; Linoleic acid; (9Z,12Z)-Octadecadienoic acid; 9-cis,12-cis-Octadecadienoate; 9-cis,12-cis-Octadecadienoic acid$(3S)-3-hydroxy-cis,cis-palmito-7,10-dienoyl-CoA	C00024;C01352;C01595;CE2418	810.1295;788.1864,788.1789;319.2035;507.6437
Mono-unsaturated fatty acid beta-oxidation	5	7	0.000912	0.000493	Acetyl-CoA; Acetyl coenzyme, FADH2, 3-cis-Dodecenoyl-CoA; 3-cis-Dodecenoyl coenzyme A; (3Z)-Dodecenoyl-CoA; (3Z)-Dodec-3-enoyl-CoA, 3-oxopalmitoleoyl-CoA, FAD; Flavin adenine dinucleotide	C00024; C01352; C02944; CE0853; C00016	832.1122,810.1295; 788.1864; 475.1434; 507.6437; 808.1457	3	7	0.0267313	0.000524142	Acetyl-CoA; Acetyl coenzyme A$FADH2$3-oxopalmitoleoyl-CoA	C00024;C01352;CE0853	810.1295;788.1864,788.1789;507.6437
Propanoate metabolism	7	14	0.00148873	0.000489	Acetyl-CoA; Acetyl coenzyme, Propanoyl-CoA; Propionyl-CoA; Propionyl coenzyme, FAD; Flavin adenine dinucleotide, FADH2, Propenoyl-CoA; Acryloyl-CoA; Acrylyl-CoA, (2S,3R)-3-Hydroxybutane-1,2,3-tricarboxylate; Methylisocitrate; Methylisocitric acid, 2-Methylcitrate; 2-Hydroxybutane-1,2,3-tricarboxylate; (2R,3S)-2-Hydroxybutane-1,2,3-tricarboxylate	C00024; C00100; C00016; C01352; C00894; C04593; C02225	832.1122,810.1295; 826.1524,823.1351,826.1524,824.1466; 808.1457; 788.1864; 821.1196,823.1351; 275.0379; 275.0379	3	14	0.164827	0.00276113	Acetyl-CoA; Acetyl coenzyme A$FADH2$Propenoyl-CoA; Acryloyl-CoA; Acrylyl-CoA	C00024;C01352;C00894	810.1295;788.1864,788.1789;821.1196
Saturated fatty acids beta-oxidation	7	15	0.00246181	0.000501	Acetyl-CoA; Acetyl coenzyme, 2-trans-Dodecenoyl-CoA; (2E)-Dodec-2-enoyl-CoA; (2E)-Dodecenoyl-CoA, FAD; Flavin adenine dinucleotide, FADH2, Crotonoyl-CoA; Crotonyl-CoA; 2-Butenoyl-CoA; trans-But-2-enoyl-CoA; But-2-enoyl-CoA, trans-Tetradec-2-enoyl-CoA; (2E)-Tetradecenoyl-CoA, 3-Oxotetradecanoyl-CoA	C00024; C03221; C00016; C01352; C00877; C05273; C05261	832.1122,810.1295; 475.1434; 808.1457; 788.1864; 835.1454; 488.6556; 507.6437	3	15	0.191542	0.00347582	Acetyl-CoA; Acetyl coenzyme A$FADH2$3-Oxotetradecanoyl-CoA	C00024;C01352;C05261	810.1295;788.1864,788.1789;507.6437
Dimethyl-branched-chain fatty acid mitochondrial beta-oxidation	4	6	0.0047296	0.000601	Acetyl-CoA; Acetyl coenzyme, FADH2, Propanoyl-CoA; Propionyl-CoA; Propionyl coenzyme, FAD; Flavin adenine dinucleotide	C00024; C01352; C00100; C00016	832.1122,810.1295; 788.1864; 826.1524,823.1351,826.1524,824.1466; 808.1457
Drug metabolism - cytochrome P450	8	26	0.0227538	0.000692	Tamoxifen, Carboxyphosphamide; Carboxycyclophosphamide, Levomethadyl acetate; LAAM, , 3-Carbamoyl-2-phenylpropionaldehyde, 4-Hydroxy-5-phenyltetrahydro-1,3-oxazin-2-one, , alpha-Hydroxytamoxifen, Hydroxytamoxifen; 4-Hydroxytamoxifen, Carbamazepine, N-Desmethyltamoxifen	C07108; C07646; C08012; C07030; C16587; C16595; C16545; C16544; C05011; C06868; C16546	371.2281; 361.0097; 353.2324; 648.1767; 262.0707; 262.0707; 456.2154; 456.2154; 456.2154; 238.1049; 359.2187	3	26	0.506906	0.0273286	Levomethadyl acetate; LAAM$N-Desmethyltamoxifen$Carbamazepine	C08012;C16546;C06868	356.2379,356.2364,356.2379;359.2187;238.1049
Fatty acid oxidation, peroxisome	3	5	0.0228537	0.00121542	Acetyl-CoA; Acetyl coenzyme, C20:4-CoA, Propanoyl-CoA; Propionyl-CoA; Propionyl coenzyme A	C00024; arachdcoa; C00100	832.1122,810.1295; 536.6603; 826.1524,823.1351,826.1524,824.1466
Omega-6 fatty acid metabolism	3	6	0.0409777	0.00173326	Acetyl-CoA; Acetyl coenzyme, trans-3-cis-8,11,14-eicosatetraenoyl-CoA, trans-2-cis,cis,cis-8,11,14-eicosatetraenoyl-CoA	C00024; CE5116; CE5114	832.1122,810.1295; 536.6603; 536.6603
Valine, leucine and isoleucine degradation	6	20	0.0529196	0.00114791	Acetyl-CoA; Acetyl coenzyme, FAD; Flavin adenine dinucleotide, Propanoyl-CoA; Propionyl-CoA; Propionyl coenzyme, 2-Methyl-1-hydroxypropyl-ThPP; 2-Methyl-1-hydroxypropyl-TPP, 2-Methylprop-2-enoyl-CoA; Methacrylyl-CoA; Methylacrylyl-CoA, FADH2	C00024; C00016; C00100; C15976; C03460; C01352	832.1122,810.1295; 808.1457; 826.1524,823.1351,826.1524,824.1466; 520.0946; 835.1454; 788.1864
Fatty Acid Metabolism	4	11	0.058374	0.00164134	Acetyl-CoA; Acetyl coenzyme, Linoleate; Linoleic acid; (9Z,12Z)-Octadecadienoic acid; 9-cis,12-cis-Octadecadienoate; 9-cis,12-cis-Octadecadienoic acid, 3-Oxotetradecanoyl-CoA, 2-trans-Dodecenoyl-CoA; (2E)-Dodec-2-enoyl-CoA; (2E)-Dodecenoyl-CoA	C00024; C01595; C05261; C03221	832.1122,810.1295; 319.2035; 507.6437; 475.1434	3	11	0.093239	0.00134956	Acetyl-CoA; Acetyl coenzyme A$Linoleate; Linoleic acid; (9Z,12Z)-Octadecadienoic acid; 9-cis,12-cis-Octadecadienoate; 9-cis,12-cis-Octadecadienoic acid$3-Oxotetradecanoyl-CoA	C00024;C01595;C05261	810.1295;319.2035;507.6437
Fatty acid activation	6	21	0.0656719	0.00134133	Acetyl-CoA; Acetyl coenzyme, C20:4-CoA, FAD; Flavin adenine dinucleotide, Linoleate; Linoleic acid; (9Z,12Z)-Octadecadienoic acid; 9-cis,12-cis-Octadecadienoate; 9-cis,12-cis-Octadecadienoic acid, FADH2, eicosatetranoyl coenzyme A	C00024; arachdcoa; C00016; C01595; C01352; eicostetcoa	832.1122,810.1295; 536.6603; 808.1457; 319.2035; 788.1864; 536.6603	5	21	0.0543932	0.000531904	Acetyl-CoA; Acetyl coenzyme A$FADH2$Linoleate; Linoleic acid; (9Z,12Z)-Octadecadienoic acid; 9-cis,12-cis-Octadecadienoate; 9-cis,12-cis-Octadecadienoic acid$C20:4-CoA$eicosatetranoyl coenzyme A	C00024;C01352;C01595;arachdcoa;eicostetcoa	810.1295;788.1864,788.1789;319.2035;536.6603;536.6603
Porphyrin metabolism	5	17	0.0813386	0.00181949	Protoporphyrinogen IX, , , FADH2, FAD; Flavin adenine dinucleotide	C01079; C05767; C02469; C01352; C00016	570.3194,570.3155; 832.237; 832.237; 788.1864; 808.1457	6	17	0.00476433	0.000241804	$Uroporphyrinogen I$FADH2$Protoporphyrinogen IX$Uroporphyrinogen III$	C05767;C05766;C01352;C01079;C01051;C02469	830.2265,832.237;839.275,839.275;788.1864,788.1789;570.3194,570.3155;839.275,839.275;830.2265,832.237
Pyrimidine metabolism	6	23	0.0961138	0.00188612	dTDP; Deoxythymidine 5'-diphosphate, 5-Phospho-alpha-D-ribose 1-diphosphate; 5-Phosphoribosyl diphosphate; 5-Phosphoribosyl 1-pyrophosphate; PRPP, UTP; Uridine 5'-triphosphate; Uridine triphosphate, dCTP; Deoxycytidine 5'-triphosphate; Deoxycytidine triphosphate; 2'-Deoxycytidine 5'-triphosphate, Cytidine, P1,P4-Bis(5'-uridyl) tetraphosphate; UppppU	C00363; C00119; C00075; C00458; C00475; C06198	403.029; 458.9419,458.9444; 483.9693; 469.9959,505.9543,469.9959; 245.0978,245.098; 812.9884	6	23	0.0233615	0.00032816	IDP; Inosine 5'-diphosphate; Inosine diphosphate$dGTP; 2'-Deoxyguanosine 5'-triphosphate; Deoxyguanosine 5'-triphosphate; Deoxyguanosine triphosphate$dTDP; Deoxythymidine 5'-diphosphate$5-Phospho-alpha-D-ribose 1-diphosphate; 5-Phosphoribosyl diphosphate; 5-Phosphoribosyl 1-pyrophosphate; PRPP$UTP; Uridine 5'-triphosphate; Uridine triphosphate$dCTP; Deoxycytidine 5'-triphosphate; Deoxycytidine tr…	C00104;C00286;C00363;C00119;C00075;C00458	512.9856;529.9813;403.029;458.9419,458.9444;483.9693;469.9959,505.9543,469.9959
TCA cycle	3	9	0.12468	0.00524418	Acetyl-CoA; Acetyl coenzyme, FADH2, FAD; Flavin adenine dinucleotide	C00024; C01352; C00016	832.1122,810.1295; 788.1864; 808.1457	3	9	0.0551386	0.000833156	Acetyl-CoA; Acetyl coenzyme A$IDP; Inosine 5'-diphosphate; Inosine diphosphate$FADH2	C00024;C00104;C01352	810.1295;512.9856;788.1864,788.1789
Aspartate and asparagine metabolism	6	26	0.153486	0.00332226	Acetyl-CoA; Acetyl coenzyme, FAD; Flavin adenine dinucleotide, , FADH2, gamma-L-Glutamyl-L-cysteine; L-gamma-Glutamylcysteine; 5-L-Glutamyl-L-cysteine; gamma-Glutamylcysteine, N1-Acetylspermidine	C00024; C00016; C01029; C01352; C00669; C00612	832.1122,810.1295; 808.1457; 188.1757; 788.1864; 251.0711; 188.1757	4	26	0.270856	0.0045318	N1-Acetylspermidine$Acetyl-CoA; Acetyl coenzyme A$FADH2$	C00612;C00024;C01352;C01029	188.1757;810.1295;788.1864,788.1789;188.1757
Butanoate metabolism	4	15	0.153871	0.00482485	Acetyl-CoA; Acetyl coenzyme, FADH2, Crotonoyl-CoA; Crotonyl-CoA; 2-Butenoyl-CoA; trans-But-2-enoyl-CoA; But-2-enoyl-CoA, FAD; Flavin adenine dinucleotide	C00024; C01352; C00877; C00016	832.1122,810.1295; 788.1864; 835.1454; 808.1457
Omega-3 fatty acid metabolism	3	10	0.160265	0.00750232	Acetyl-CoA; Acetyl coenzyme, trans-2-Enoyl-OPC6-CoA, (8Z,11Z,14Z,17Z)-eicosatetraenoyl-CoA	C00024; C16332; CE4814	832.1122,810.1295; 507.6437; 536.6603	4	10	0.0133001	0.000323459	Acetyl-CoA; Acetyl coenzyme A$Stearidonic acid; 6,9,12,15-Octadecatetraenoic acid; (6Z,9Z,12Z,15Z)-Octadecatetraenoic acid$trans-2-Enoyl-OPC6-CoA$(8Z,11Z,14Z,17Z)-eicosatetraenoyl-CoA	C00024;C16300;C16332;CE4814	810.1295;277.2138;507.6437;536.6603
Lysine metabolism	3	13	0.27991	0.0201047	FADH2, Crotonoyl-CoA; Crotonyl-CoA; 2-Butenoyl-CoA; trans-But-2-enoyl-CoA; But-2-enoyl-CoA, FAD; Flavin adenine dinucleotide	C01352; C00877; C00016	788.1864; 835.1454; 808.1457
Glycine, serine, alanine and threonine metabolism	4	20	0.316292	0.0182002	Acetyl-CoA; Acetyl coenzyme, FADH2, Propanoyl-CoA; Propionyl-CoA; Propionyl coenzyme, FAD; Flavin adenine dinucleotide	C00024; C01352; C00100; C00016	832.1122,810.1295; 788.1864; 826.1524,823.1351,826.1524,824.1466; 808.1457
Glycosphingolipid metabolism	5	27	0.338882	0.0171314	Acetyl-CoA; Acetyl coenzyme, Choline phosphate; Phosphorylcholine; Phosphocholine; O-Phosphocholine, Psychosine; Galactosylsphingosine; O-Galactosylsphingosine, FADH2, FAD; Flavin adenine dinucleotide	C00024; C00588; C01747; C01352; C00016	832.1122,810.1295; 184.0734; 462.3429; 788.1864; 808.1457	5	27	0.1326	0.00119679	Acetyl-CoA; Acetyl coenzyme A$FADH2$Psychosine; Galactosylsphingosine; O-Galactosylsphingosine$Psychosine sulfate$Hexadecanal; Palmitaldehyde	C00024;C01352;C01747;C02744;C00517	810.1295;788.1864,788.1789;462.3429,530.3294;541.2884;309.2429
Tryptophan metabolism	5	27	0.338882	0.0171314	Acetyl-CoA; Acetyl coenzyme, FADH2, FAD; Flavin adenine dinucleotide, N-Methylserotonin, Crotonoyl-CoA; Crotonyl-CoA; 2-Butenoyl-CoA; trans-But-2-enoyl-CoA; But-2-enoyl-CoA	C00024; C01352; C00016; C06212; C00877	832.1122,810.1295; 788.1864; 808.1457; 192.1231; 835.1454
Carnitine shuttle	4	21	0.351143	0.0231982	eicosatetranoyl coenzyme, C20:4-CoA, Propanoyl-CoA; Propionyl-CoA; Propionyl coenzyme, tetradecanoyl carnitine	eicostetcoa; arachdcoa; C00100; ttdcrn	536.6603; 536.6603; 826.1524,823.1351,826.1524,824.1466; 394.2892
Arginine and Proline Metabolism	3	15	0.363836	0.0354937	Acetyl-CoA; Acetyl coenzyme, FADH2, FAD; Flavin adenine dinucleotide	C00024; C01352; C00016	832.1122,810.1295; 788.1864; 808.1457
Purine metabolism								5	30	0.184115	0.00187395	IDP; Inosine 5'-diphosphate; Inosine diphosphate$dGTP; 2'-Deoxyguanosine 5'-triphosphate; Deoxyguanosine 5'-triphosphate; Deoxyguanosine triphosphate$5-Phospho-alpha-D-ribose 1-diphosphate; 5-Phosphoribosyl diphosphate; 5-Phosphoribosyl 1-pyrophosphate; PRPP$dITP; 2'-Deoxyinosine-5'-triphosphate; 2'-Deoxyinosine 5'-triphosphate$Xanthosine	C00104;C00286;C00119;C01345;C01762	512.9856;529.9813;458.9419,458.9444;514.9708;284.0735
Leukotriene metabolism								5	42	0.43224	0.0108822	Acetyl-CoA; Acetyl coenzyme A$5(S)-HPETE; 5(S)-Hydroperoxy-6-trans-8,11,14-cis-eicosatetraenoic acid; (6E,8Z,11Z,14Z)-(5S)-5-Hydroperoxyeicosa-6,8,11,14-tetraenoate; (6E,8Z,11Z,14Z)-(5S)-5-Hydroperoxyeicosa-6,8,11,14-tetraenoic acid; (5S,6E,8Z,11Z,14Z)-5-hydroperoxyicosa-6,8,11,14-tetraenoate$Leukotriene B4; (6Z,8E,10E,14Z)-(5S,12R)-5,12-Dihydroxyeicosa-6,8,10,14-tetraenoate; (6Z,8E,10E,14Z)-(5S,…	C00024;C05356;C02165;CE4989;CE5994	810.1295;359.2187;359.2187;356.2379,356.2364,356.2364,356.2379;238.1049
Aminosugars metabolism								3	24	0.451773	0.0201018	Acetyl-CoA; Acetyl coenzyme A$IDP; Inosine 5'-diphosphate; Inosine diphosphate$UTP; Uridine 5'-triphosphate; Uridine triphosphate	C00024;C00104;C00075	810.1295;512.9856;483.9693
Bile acid biosynthesis								4	37	0.534647	0.0242073	5beta-cholestane-3alpha,7alpha,12alpha,23,25-pentol$Taurocholate; Taurocholic acid; Cholyltaurine$5beta-cholestane-3alpha,7alpha,12alpha,25,27-pentol$5beta-cholestane-3alpha,7alpha,12alpha,24R,25-pentol$FADH2$Taurohyocholate; N-(3alpha,6alpha,7alpha-Trihydroxy-5beta-cholan-24-oyl)taurine$5beta-cholestane-3alpha,7alpha,12alpha,27,27-pentaol	CE1277;C05122;CE1278;CE1279;C01352;C15516;CE4874	537.3191;516.3008;537.3191;537.3191;788.1864,788.1789;516.3008;537.3191
Gray shading indicates adjusted p<0.05; "N=9" indicates analysis excluding a single sample containing acinar pancreatic cells in addition to beta cells; Differentially abundant - DA, mass:charge ratio - mz
P value adjustment takes into account the proportion of differentially abundant features relative to the total number of features in the data set assigned to the pathway

## Sheet: Table S10
Supplementary Table 10. Significant GO Biological Processes and KEGG Pathways (adjusted p<0.1) represented by proteins linked with putative hazardous chemicals of interest in diabetic network
Chemical	Biological Process/Pathway	Database	p value	adjusted p value	log2err	ES	NES	size	Leading proteins linked to hazardous chemicals of interest	Direction of association with hazardous chemical of interest
Zinc oleate	CYTOPLASMIC TRANSLATION	GO Biological Processes	1.46592e-06	0.00813439	0.643552	-0.949544	-2.01632	129	UNK RPS11 RPLP1 EIF2D RPL35 RPL24 RPS12	Down
Zinc oleate	GEMINI OF COILED BODIES	GO Biological Processes	7.81769e-06	0.0216902	0.593325	-1	-1.68563	6	ZPR1	Down
Zinc oleate	POSITIVE REGULATION OF DNA DEMETHYLATION	GO Biological Processes	1.2655e-05	0.0234076	0.593325	1	1.30281	6	A1CF HNRNPAB	Up
Zinc oleate	PROTEIN TARGETING TO MITOCHONDRION	GO Biological Processes	0.00010066	0.0992752	0.538434	-0.994456	-1.83487	51	TOMM40L TIMM22	Down
Zinc oleate	TRANSLATIONAL INITIATION	GO Biological Processes	0.000102101	0.0992752	0.538434	-0.965769	-1.91839	82	LARP1 EIF4E2 EIF2D	Down
Zinc oleate	REGULATION OF ACTIN FILAMENT BASED PROCESS	GO Biological Processes	0.000125956	0.0992752	0.518848	0.857106	1.47876	184	ACTA2 ARHGEF18 BBS4 BCAS3 CGNL1 CLASP2 CNN2 CORO1A GMFB HCLS1 JUP KANK1 LMOD1 NF2 NRP1 PAM PFN2 SLC9A1 SMAD4 SSH3 TAOK2 TWF2 WNT4 TSC1 PDE4D PRKCE TRPM4 ABI2	Up
Zinc oleate	VOLTAGE GATED MONOATOMIC CATION CHANNEL ACTIVITY	GO Biological Processes	0.000145473	0.0992752	0.518848	0.99981	1.30256	6	ABCC8 CACNA2D1	Up
Zinc oleate	REGULATION OF DNA DEMETHYLATION	GO Biological Processes	0.000202139	0.0992752	0.518848	1	1.27943	7	A1CF HNRNPAB	Up
Zinc oleate	REGULATION OF NUCLEAR TRANSCRIBED MRNA CATABOLIC PROCESS NONSENSE MEDIATED DECAY	GO Biological Processes	0.000202139	0.0992752	0.518848	1	1.27943	7	A1CF EIF4A3	Up
Zinc oleate	ISOLEUCINE METABOLIC PROCESS	GO Biological Processes	0.000214688	0.0992752	0.518848	0.999431	1.30207	6	ACAT1 ACADSB	Up
Zinc oleate	ALKALI METAL ION BINDING	GO Biological Processes	0.000214688	0.0992752	0.518848	0.999431	1.30207	6	ACAT1 ATP1A1	Up
Zinc oleate	C ACETYLTRANSFERASE ACTIVITY	GO Biological Processes	0.000214688	0.0992752	0.518848	0.999431	1.30207	6	ACAT1 ACAA1	Up
Zinc oleate	FATTY ACID METABOLISM	KEGG	0.000469917	0.0288948	0.498493	0.997905	1.43113	31	ACAT1 ADH1B ACAA1	Up
Zinc oleate	RIBOSOME	KEGG	0.000510501	0.0288948	0.477271	-0.949837	-1.82926	79	RPS11 RPLP1 RPL3L RPL35 RPL24 RPS12	Down
Zinc oleate	TRYPTOPHAN METABOLISM	KEGG	0.000512925	0.0288948	0.477271	0.99943	1.34835	21	ACAT1 ACAT2	Up
Zinc oleate	HUNTINGTONS DISEASE	KEGG	0.00188964	0.0798374	0.45506	0.897337	1.4887	100	MT-ATP6 NDUFB7 SDHD MT-CO3 COX8A AP2A1	Up
Hexachlorobiphenyl	CYTOPLASMIC TRANSLATION	GO Biological Processes	4.82457e-08	0.000267764	0.719513	-0.949738	-2.02926	129	UNK RPS11 RPLP1 EIF2D RPL35 RPL24 RPS12	Down
Hexachlorobiphenyl	REGULATION OF ACTIN FILAMENT BASED PROCESS	GO Biological Processes	9.41526e-06	0.0261274	0.593325	0.849733	1.55896	184	ACTA2 ARHGEF18 BBS4 BCAS3 CGNL1 CLASP2 CNN2 CORO1A GMFB HCLS1 JUP KANK1 LMOD1 NF2 NRP1 PAM PDE4D PFN2 SLC9A1 SMAD4 SSH3 TAOK2 TSC1 TWF2 WNT4 TRPM4 PRKCE CFL2 ABI2	Up
Hexachlorobiphenyl	GEMINI OF COILED BODIES	GO Biological Processes	1.55388e-05	0.0267899	0.57561	-1	-1.60648	6	ZPR1	Down
Hexachlorobiphenyl	REGULATION OF DNA DEMETHYLATION	GO Biological Processes	2.5163e-05	0.0267899	0.57561	1	1.29594	7	A1CF HNRNPAB	Up
Hexachlorobiphenyl	REGULATION OF NUCLEAR TRANSCRIBED MRNA CATABOLIC PROCESS NONSENSE MEDIATED DECAY	GO Biological Processes	2.5163e-05	0.0267899	0.57561	1	1.29594	7	A1CF EIF4A3	Up
Hexachlorobiphenyl	BLASTOCYST GROWTH	GO Biological Processes	3.40155e-05	0.0267899	0.557332	-1	-1.57081	9	ZPR1	Down
Hexachlorobiphenyl	POSITIVE REGULATION OF POTASSIUM ION TRANSMEMBRANE TRANSPORTER ACTIVITY	GO Biological Processes	3.86161e-05	0.0267899	0.557332	0.99981	1.29569	7	ABCC8 AKAP9	Up
Hexachlorobiphenyl	REGULATION OF LOW DENSITY LIPOPROTEIN PARTICLE CLEARANCE	GO Biological Processes	3.86161e-05	0.0267899	0.557332	0.99981	1.29569	7	ABCC8 ANXA2	Up
Hexachlorobiphenyl	REGULATION OF LIPOPROTEIN PARTICLE CLEARANCE	GO Biological Processes	4.54772e-05	0.0280443	0.557332	0.99981	1.29232	9	ABCC8 ANXA2	Up
Hexachlorobiphenyl	POSITIVE REGULATION OF DNA DEMETHYLATION	GO Biological Processes	5.1586e-05	0.0286302	0.557332	1	1.31101	6	A1CF HNRNPAB	Up
Hexachlorobiphenyl	CYTOSOLIC RIBOSOME	GO Biological Processes	8.78771e-05	0.0399757	0.538434	-0.939773	-1.90559	85	RPS11 RPLP1 RPL3L RPL35 RPL24 RPS12 EIF2AK4	Down
Hexachlorobiphenyl	CELL JUNCTION DISASSEMBLY	GO Biological Processes	9.36367e-05	0.0399757	0.538434	0.99981	1.29387	11	ABCC8 ARF6	Up
Hexachlorobiphenyl	POTASSIUM ION IMPORT ACROSS PLASMA MEMBRANE	GO Biological Processes	9.36367e-05	0.0399757	0.538434	0.99981	1.29387	11	ABCC8 ATP12A	Up
Hexachlorobiphenyl	REGULATION OF EPIDERMAL GROWTH FACTOR ACTIVATED RECEPTOR ACTIVITY	GO Biological Processes	0.000104919	0.0415927	0.538434	-0.999621	-1.57021	9	ZGPAT	Down
Hexachlorobiphenyl	TRANSLATIONAL INITIATION	GO Biological Processes	0.000118078	0.0436887	0.538434	-0.939423	-1.90001	82	LARP1 EIF4E2 EIF2D EIF4E3 EIF2AK4	Down
Hexachlorobiphenyl	VOLTAGE GATED MONOATOMIC CATION CHANNEL ACTIVITY	GO Biological Processes	0.000128318	0.0445102	0.518848	0.99981	1.31076	6	ABCC8 CACNA2D1	Up
Hexachlorobiphenyl	ACETYL COA C ACYLTRANSFERASE ACTIVITY	GO Biological Processes	0.000293301	0.095754	0.498493	0.999431	1.2952	7	ACAT1 ACAA1	Up
Hexachlorobiphenyl	RIBOSOME	KEGG	7.44426e-05	0.0125808	0.538434	-0.950029	-1.89324	79	RPS11 RPLP1 RPL3L RPL35 RPL24 RPS12	Down
Hexachlorobiphenyl	HUNTINGTONS DISEASE	KEGG	0.000236465	0.0152539	0.518848	0.897144	1.57763	100	MT-ATP6 MT-CO3 NDUFB7 SDHD COX8A AP2A1	Up
Hexachlorobiphenyl	FATTY ACID METABOLISM	KEGG	0.000270779	0.0152539	0.498493	0.997905	1.51005	31	ACAT1 ADH1B ACAA1	Up
Hexachlorobiphenyl	ALZHEIMERS DISEASE	KEGG	0.000536489	0.0226667	0.477271	0.898054	1.57577	93	CALM1 CHP1 MT-ATP6 MT-CO3 NCSTN NDUFB7 SDHD SNCA COX8A ADAM10	Up
Hexachlorobiphenyl	TRYPTOPHAN METABOLISM	KEGG	0.00100149	0.0338505	0.45506	0.99943	1.41488	21	ACAT1 ACAT2	Up
Hexachlorobiphenyl	RIBOFLAVIN METABOLISM	KEGG	0.00228837	0.0554876	0.431708	0.998862	1.29364	11	ACP3 ACP1	Up
Hexachlorobiphenyl	PARKINSONS DISEASE	KEGG	0.0022983	0.0554876	0.431708	0.897943	1.55414	79	MT-ATP6 MT-CO3 NDUFB7 SDHD UBA7 SNCA COX8A ATP5F1A	Up
Acifluorfen	CYTOPLASMIC TRANSLATION	GO Biological Processes	1.17923e-06	0.00654356	0.643552	-0.949544	-2.01041	129	UNK RPS11 RPLP1 EIF2D RPL35 RPL24 RPS12	Down
Acifluorfen	POSITIVE REGULATION OF DNA DEMETHYLATION	GO Biological Processes	6.28509e-06	0.0144926	0.610527	1	1.30571	6	A1CF HNRNPAB	Up
Acifluorfen	GEMINI OF COILED BODIES	GO Biological Processes	7.83522e-06	0.0144926	0.593325	-1	-1.68259	6	ZPR1	Down
Acifluorfen	CELL CYCLE DNA REPLICATION	GO Biological Processes	3.63826e-05	0.0504717	0.557332	-1	-1.64862	11	ZPR1	Down
Acifluorfen	VOLTAGE GATED MONOATOMIC CATION CHANNEL ACTIVITY	GO Biological Processes	0.000137088	0.0827545	0.518848	0.99981	1.30546	6	ABCC8 CACNA2D1	Up
Acifluorfen	TRANSLATIONAL INITIATION	GO Biological Processes	0.000147656	0.0827545	0.518848	-0.965962	-1.9011	82	LARP1 EIF4E2 EIF2D	Down
Acifluorfen	PROTEIN TARGETING TO MITOCHONDRION	GO Biological Processes	0.000163624	0.0827545	0.518848	-0.994456	-1.82123	51	TOMM40L TIMM22	Down
Acifluorfen	ISOLEUCINE METABOLIC PROCESS	GO Biological Processes	0.000189891	0.0827545	0.518848	0.999431	1.30496	6	ACAT1 ACADSB	Up
Acifluorfen	ALKALI METAL ION BINDING	GO Biological Processes	0.000189891	0.0827545	0.518848	0.999431	1.30496	6	ACAT1 ATP1A1	Up
Acifluorfen	C ACETYLTRANSFERASE ACTIVITY	GO Biological Processes	0.000189891	0.0827545	0.518848	0.999431	1.30496	6	ACAT1 ACAA1	Up
Acifluorfen	CYTOSOLIC RIBOSOME	GO Biological Processes	0.000191443	0.0827545	0.518848	-0.949779	-1.878	85	RPS11 RPLP1 RPL3L RPL35 RPL24 RPS12	Down
Acifluorfen	REGULATION OF DNA DEMETHYLATION	GO Biological Processes	0.000202139	0.0827545	0.518848	1	1.28402	7	A1CF HNRNPAB	Up
Acifluorfen	REGULATION OF NUCLEAR TRANSCRIBED MRNA CATABOLIC PROCESS NONSENSE MEDIATED DECAY	GO Biological Processes	0.000202139	0.0827545	0.518848	1	1.28402	7	A1CF EIF4A3	Up
Acifluorfen	REGULATION OF ACTIN FILAMENT BASED PROCESS	GO Biological Processes	0.000208788	0.0827545	0.518848	0.857073	1.47615	184	ACTA2 ARHGEF18 BBS4 BCAS3 CGNL1 CLASP2 CNN2 CORO1A GMFB HCLS1 JUP KANK1 LMOD1 NF2 NRP1 PAM PFN2 SLC9A1 SMAD4 SSH3 TAOK2 TWF2 WNT4 TSC1 PDE4D PRKCE TRPM4 ABI2	Up
Acifluorfen	PROTEIN STABILIZATION	GO Biological Processes	0.000242897	0.0898558	0.518848	0.903868	1.50658	112	A1CF CHP1 CLU NOP53 PFN2 RASSF2 STX12 TSC1 AAK1	Up
Acifluorfen	BLASTOCYST GROWTH	GO Biological Processes	0.000280227	0.0953464	0.498493	-1	-1.66092	9	ZPR1	Down
Acifluorfen	MOLECULAR FUNCTION INHIBITOR ACTIVITY	GO Biological Processes	0.000292105	0.0953464	0.498493	0.805981	1.39693	250	ABCC8 ABR ANXA1 ARHGEF16 ARHGEF18 ARHGEF37 CALM1 CCZ1 CHP1 CST3 DENND10 DFFA DOCK11 FRY GMFB LGALS3 MCF2L NEDD4 PCSK1N PLEKHG3 PREX1 PRPSAP1 RABGEF1 SERPINB8 SERPINC1 SERPIND1 SERPINI1 TBC1D10A TIAM1 TIMP1 TIMP2 TRIO WDR41 WDTC1 GNAZ STX8 TSC1 SNCA A2M	Up
Acifluorfen	FATTY ACID METABOLISM	KEGG	0.000307083	0.0513552	0.498493	0.997905	1.43144	31	ACAT1 ADH1B ACAA1	Up
Acifluorfen	RIBOSOME	KEGG	0.000996031	0.0513552	0.45506	-0.949837	-1.82558	79	RPS11 RPLP1 RPL3L RPL35 RPL24 RPS12	Down
Acifluorfen	TRYPTOPHAN METABOLISM	KEGG	0.00112647	0.0513552	0.45506	0.99943	1.34454	21	ACAT1 ACAT2	Up
Acifluorfen	HUNTINGTONS DISEASE	KEGG	0.00121551	0.0513552	0.45506	0.89753	1.4873	100	MT-ATP6 NDUFB7 SDHD MT-CO3 COX8A AP2A1	Up
Acifluorfen	ALZHEIMERS DISEASE	KEGG	0.00261305	0.088321	0.431708	0.898439	1.48297	93	CALM1 CHP1 MT-ATP6 NCSTN NDUFB7 SDHD MT-CO3 SNCA COX8A ADAM10	Up
Gray shading indicates adjusted p<0.1; Gene Ontology - GO, Kyoto Encyclopedia of Genes and Genomes - KEGG, Enrichment Score - ES, Normalized Enrichment Score - NES

[truncated: 1 more sheets: Figure S1]
